# Supplementary material for: Species-Related Differences in the Proteome of Rat and Human Pancreatic Beta Cells
Source: J Diabetes Res. 2015 May 10;2015:549818. doi: 10.1155/2015/549818 (PMC4442007; doi:10.1155/2015/549818)
Supplement: Supplementary file 1 — Supplementary Table S1: Overview of all proteins identified and/or quantified in rat and human pancreatic cell types. Supplementary Figure S1: Selection of a reference protein network for geometric normalization. Supplementary Figure S2: Accuracy of molar quantification of geometrically normalized LC-MS/MS data. [file 549818.f1.zip › description.doc]

Table S1: Overview of all proteins identified and/or quantified in rat and human pancreatic cell types. Table S1 all proteins that were detected at least once i.e. in at least 1 of technical triplicate injections of at least one sample. Protein identifications were accepted when more than three fragment ions per peptide, seven fragment ions per protein and more than 2 peptides per protein were identified. Quantitative data (relative femtomolar units, fmolr) as defined in the Materials and Methods section were only reported if identification occurred in at least 2 out of 3 technical replicate injections in the indicated biological replicates. Quantitative data were set to "0.000" if proteins were confidently identified in at least 2 out of 3 technical replicates but fell below Limit of Quantification (Signal:Noise<3). Empty fields thus indicate that the protein was confidently identified but only in 1 out of 3 technical replicate injections in at least one biological replicate. Normalization of quantitative data was done using 6 reference proteins with stable relative expressions in rat and human beta cells: CALM1, HSPA8, MDH2, PFN1, PPIA and UBC. For each quantified protein in any biological replicate, a geometrical mean was calculated of its abundance ratio over the 6 reference proteins. GEO6 mean/SD represents the arithmetic mean/SD of the indicated number (N) of biological replicates for which quantitative data were reported. SD only calculated if detection> LOQ in N>1 biological replicates.	

Supplementary Figure 1 (Fig. S1): Selection of a reference protein network for geometric normalization. The algorithm to select candidate reference or ‘housekeeping’ proteins is iterated separately for the group of all rat data (n=3 beta, n=3 alpha cells) and all human data (n=4 islet endocrine, n=1 exocrine), and finally 6 common references are selected. A. In the human and rat data set, respectively n=51 and n=103 proteins could be confidently quantified in all biological replicates, of which 26 common in both species. B. Further algorithm is illustrated for human samples: for each individual sample, a matrix is calculated displaying the ratios of all 51 candidate-references, and the coefficient of variation (CV%) on these ratios calculated over all samples in the group. A pair of candidate-references is considered stably expressed when the CV% on their relative expression ratio is < 35%. For each protein, I  then summate the number of times a CV<35% was obtained, and express this as percentage of the maximally attainable for each species – a percentage referred to as ‘matrix correlation score’. C. These matrix correlation scores thus give a quantitative reflection of the degree of co-regulation of any candidate reference to all others and allows selection of a network of reference proteins that shows stable co-regulation with references from various functional ontologies. D. Correlation matrix of 51 proteins quantified in all analyzed human samples. Red indicates relatively low variation on the corresponding ratio of two proteins (CV%<35%), blue CV% > 35%. The 6 reference finally selected (indicated in bold) show stable expression with each other, and across various functional ontologies related to cell signaling, cytoskeleton, protein synthesis and intermediary metabolism. 
Supplementary Figure 2 (Fig. S2). Accuracy of molar quantification of geometrically normalized LC-MS/MS data. .Six reference proteins were selected for geometric normalization (MDH2, UBC, PPIA, PFN1, CALM1, indicated in bold) from the several functional pathways and for their degree of co-regulation/’connectivity’. A. Bars indicate the molar amount of 26 candidate references, commonly identified in rat and human samples. Data represent the means ± SD relative femtomolar amounts  (fmolr) after geometric normalization using the 6 selected reference proteins (denoted as GEO6) in rat beta (black, n=3), alpha (white, n=3) and human beta (gray, n=4) cells. B. GEO6-protein levels of the mitochondrial F0F1 ATPase complex in rat and human beta cells, as compared to their empirically established known 3:1 subunit stoichiometry.
