# Supplementary material for: Species-Related Differences in the Proteome of Rat and Human Pancreatic Beta Cells
Source: J Diabetes Res. 2015 May 10;2015:549818. doi: 10.1155/2015/549818 (PMC4442007; doi:10.1155/2015/549818)
Supplement: Supplementary file 1 — Supplementary Table S1: Overview of all proteins identified and/or quantified in rat and human pancreatic cell types. Supplementary Figure S1: Selection of a reference protein network for geometric normalization. Supplementary Figure S2: Accuracy of molar quantification of geometrically normalized LC-MS/MS data. [file 549818.f1.zip › Table S1.xlsx]

## Sheet: publication table
			RAT DATA		Raw data, relative femtomole (fmolr)							HUMAN DATA		Raw data, relative femtomole (fmolr)						Geometrical mean of target/ CALM1-HSPA8-MDH2-PFN1-PPIA-UBC								Geometrical mean of target/ CALM1-HSPA8-MDH2-PFN1-PPIA-UBC
Symbol	DATA SET		Rn Accession	Rn Description	Rn beta 1	Rn beta 2	Rn beta 3	Rn alpha 1	Rn alpha 2	Rn alpha 3		Hs accession	Hs Description	Hs beta 1	Hs beta 2	Hs beta 3	Hs beta 4	Hs exocrine		rat beta GEO6	SD	N	rat alpha GEO6	SD	N			Human GEO6 beta	SD	N		Human GEO6 Exocrine
Cpe	COMMON		P15087	CBPE_RAT P15087 Carboxypeptidase E OS Rattus norvegicus GN Cpe PE 2 SV 1	0.00562904	0.00729082	0.00629965	0.00644221	0.00866123	0.00916087		P16870	Carboxypeptidase E	0.016895	0.0132354	0.00955486	0.0117298			0.777746	0.0510749	3	1.04235	0.205369	3			1.44582	0.29331	4
Hspe1	COMMON		P26772	CH10_RAT P26772 10 kDa heat shock protein mitochondrial OS Rattus norvegicus GN Hspe1 PE 1 SV 3	0.00200225	0.00135905	0.00247518	0.00186655	0.00240404	0.00237107		P61604	10 kDa heat shock protein, mitochondrial	0.00814408	0.00340279	0.0037191	0.00399056			0.244728	0.0962543	3	0.285128	0.0408021	3			0.530905	0.19346	4
Chga	COMMON		P10354	CMGA_RAT P10354 Chromogranin A OS Rattus norvegicus GN Chga PE 1 SV 1	0.00156735	0.00412266	0.00191805	0.00354188	0.00574289	0.00273274		P10645	Chromogranin-A	0.0319048	0.0730796	0.0226338	0.0334994			0.29552	0.113524	3	0.500275	0.11219	3			4.67814	2.95056	4
Pcsk1n	COMMON		Q9QXU9	PCSK1_RAT Q9QXU9 ProSAAS OS Rattus norvegicus GN Pcsk1n PE 1 SV 1	0.00204822	0.00285875	0.00155022	0.0171655	0.0256614	0.0191212		Q9UHG2	ProSAAS	0.00875777	0.00970394	0.00667785	0.00353447			0.257199	0.0457759	3	2.6219	0.111305	3			0.807339	0.319608	4
Tuba1a	COMMON		P68370	TBA1A_RAT P68370 Tubulin alpha 1A chain OS Rattus norvegicus GN Tuba1a PE 1 SV 1	0	0	0.00131286	0	0	0		Q71U36	Tubulin alpha-1A chain	0.011317	0.0131645	0.000551232	0.0065176			0.174371		3			3			0.900626	0.656578	4
Ctsb	COMMON		P00787	CATB_RAT P00787 Cathepsin B OS Rattus norvegicus GN Ctsb PE 1 SV 2		0.00174832	0.00157217	0.00212626	0.0027804	0.00210204		P07858	Cathepsin B	0.00606388	0.00465302	0.00577019	0.00396229			0.194267	0.0205692	2	0.298394	0.00920128	3			0.572406	0.0673099	4
Calml3	COMMON		Q5U206	CALL3_RAT Q5U206 Calmodulin like protein 3 OS Rattus norvegicus GN Calml3 PE 2 SV 1	0	0.000156162	0	0.00251349	0.00213492	0.000214981		P27482	Calmodulin-like protein 3	0.00171906		0.000192351	0.000281895			0.016053		3	0.206679	0.168362	3			0.0758174	0.0839225	3
Hnrnph1	COMMON		Q8VHV7	HNRH1_RAT Q8VHV7 Heterogeneous nuclear ribonucleoprotein H OS Rattus norvegicus GN Hnrnph1 PE 1 SV 2	0	0.000951631	0.000572508	0.00226051	0.0036653	0.00289526		P31943	Heterogeneous nuclear ribonucleoprotein H		0.000951785	0.00166836	0.000596825			0.0869323	0.015405	3	0.372865	0.0394915	3			0.12383	0.055459	3
Eno2	COMMON		P07323	ENOG_RAT P07323 Gamma enolase OS Rattus norvegicus GN Eno2 PE 1 SV 2	0.00186165	0.00431131	0.00196911	0.00151772	0.00195897	0.00167528		P09104	Gamma-enolase		0.00147898	0.0021643	0.00137064			0.317264	0.109296	3	0.22023	0.0138503	3			0.194644	0.037208	3
Tuba4a	COMMON		Q5XIF6	TBA4A_RAT Q5XIF6 Tubulin alpha 4A chain OS Rattus norvegicus GN Tuba4a PE 2 SV 1	0.00779822	0.0129336	0.0129648	0.0078219	0.0152816	0.0128293		P68366	Tubulin alpha-4A chain		0.00436673	0.00589203	0.00354677			1.36214	0.344668	3	1.51221	0.337735	3			0.536441	0.108028	3
Got2	COMMON		P00507	AATM_RAT P00507 Aspartate aminotransferase mitochondrial OS Rattus norvegicus GN Got2 PE 1 SV 2	0.00387136	0.00149135	0.0023662	0.00231073	0.00326803	0.00268774		P00505	Aspartate aminotransferase, mitochondrial		0.00088378	0.00150878	0.00194006			0.327122	0.180582	3	0.3517	0.0208189	3			0.169231	0.0627037	3
Uba1	COMMON		Q5U300	UBA1_RAT Q5U300 Ubiquitin like modifier activating enzyme 1 OS Rattus norvegicus GN Uba1 PE 1 SV 1	0.00240341	0.00497687	0.00301942	0.00212745	0.0034538	0.0028261		P22314	Ubiquitin-like modifier-activating enzyme 1		0.00202604	0.00193362	0.00156798			0.410537	0.0966721	3	0.355779	0.0432321	3			0.216629	0.0305267	3
Eef1a2	COMMON		P62632	EF1A2_RAT P62632 Elongation factor 1 alpha 2 OS Rattus norvegicus GN Eef1a2 PE 2 SV 1	0	0.000453135	0	0.00174231	0.00161574	0.00253699		Q05639	Elongation factor 1-alpha 2		0.0105128	0.00954446	0.00870196			0.0465811		3	0.259171	0.0922142	3			1.12901	0.143337	3
Acly	COMMON		P16638	ACLY_RAT P16638 ATP citrate synthase OS Rattus norvegicus GN Acly PE 1 SV 1	0.00677336	0.0112754	0.00726983	0.00331019	0.00425484	0.00386383		P53396	ATP-citrate synthase		0.00148044	0.00170762	0.00138023			1.00785	0.135137	3	0.48948	0.0463697	3			0.178455	0.010594	3
Scgn	COMMON		Q6R556	SEGN_RAT Q6R556 Secretagogin OS Rattus norvegicus GN Scgn PE 1 SV 1	0.00387735	0.00584077	0.00328147	0.00203018	0.00423423	0.00192015		O76038	Secretagogin		0.00329844	0.00217133	0.00284411			0.516944	0.0823152	3	0.336288	0.0957243	3			0.328819	0.0853329	3
Crmp1	COMMON		Q62950	DPYL1_RAT Q62950 Dihydropyrimidinase related protein 1 OS Rattus norvegicus GN Crmp1 PE 1 SV 1	0.00062587	0.00100683	0.000686559	0.000869141	0.000926471	0.00101622		Q14194	Dihydropyrimidinase-related protein 1		0.000851198	0.000921335	0.000495849			0.0925831	0.0102903	3	0.121909	0.0225065	3			0.0884315	0.0248755	3
Uchl1	COMMON		Q00981	UCHL1_RAT Q00981 Ubiquitin carboxyl terminal hydrolase isozyme L1 OS Rattus norvegicus GN Uchl1 PE 1 SV 2	0.00414557	0.00621465	0.00401783	0.00546167	0.0117578	0.00695155		P09936	Ubiquitin carboxyl-terminal hydrolase isozyme L1		0.00607064	0.00639444	0.0049889			0.574222	0.0565773	3	1.00068	0.223501	3			0.682658	0.0741965	3
Gdi1	COMMON		P50398	GDIA_RAT P50398 Rab GDP dissociation inhibitor alpha OS Rattus norvegicus GN Gdi1 PE 1 SV 1	0.00370664	0.00593593	0.00291861	0.00277247	0.00476409	0.00314622		P31150	Rab GDP dissociation inhibitor alpha		0.00142548	0.00127327	0.00121894			0.496589	0.111351	3	0.447901	0.0498484	3			0.153893	0.0191423	3
Scg2	COMMON		P10362	SCG2_RAT P10362 Secretogranin 2 OS Rattus norvegicus GN Scg2 PE 2 SV 1	0.00265702	0.00367718	0.00250133	0.00942604	0.0143698	0.00917187		P13521	Secretogranin-2		0.00290789	0.00247959	0.00112493			0.354283	0.0229373	3	1.38771	0.117045	3			0.254898	0.112052	3
Actb	COMMON		P60711	ACTB_RAT P60711 Actin cytoplasmic 1 OS Rattus norvegicus GN Actb PE 1 SV 1	0.0253559	0.0375632	0	0.0306704	0.0720898	0.0476192		P60709	Actin, cytoplasmic 1	0.072779	0.0745352	0.0765075				3.61325	0.350948	3	6.23155	1.60678	3			8.27938	0.941364	3
Ptbp1	COMMON		Q00438	PTBP1_RAT Q00438 Polypyrimidine tract binding protein 1 OS Rattus norvegicus GN Ptbp1 PE 1 SV 1	0.000516666	0.0014098	0.00162202	0.00250719	0.00224114	0.00235839		P26599	Polypyrimidine tract-binding protein 1		0.000747772		0.000773112			0.142975	0.0734515	3	0.309857	0.0663942	3			0.0926622	0.000830287	2
Rab3c	COMMON		P62824	RAB3C_RAT P62824 Ras related protein Rab 3C OS Rattus norvegicus GN Rab3c PE 1 SV 1	0.000661011	0.000398797	0	0.000874532	0	0.000554417		Q96E17	Ras-related protein Rab-3C			0.000473748	0.000239196			0.0643605	0.0330433	3	0.102253	0.0351337	3			0.0403094	0.016205	2
Pklr	COMMON		P12928	KPYR_RAT P12928 Pyruvate kinase isozymes R L OS Rattus norvegicus GN Pklr PE 2 SV 2	0.000577925	0.00149932	0.00114336	0.000551015	0.00120017	0.00146993		P30613	Pyruvate kinase isozymes R/L		0.000132501		0.000200701			0.127562	0.0440629	3	0.137217	0.0632834	3			0.0202614	0.00558075	2
Cfl1	COMMON		P45592	COF1_RAT P45592 Cofilin 1 OS Rattus norvegicus GN Cfl1 PE 1 SV 3	0.00165825	0.00354474	0.00197736	0.00208054	0.0027446	0.00305767		P23528	Cofilin-1		0.00273905		0.00238833			0.282364	0.0741552	3	0.339399	0.076093	3			0.312668	0.034787	2
Rab3b	COMMON		Q63941	RAB3B_RAT Q63941 Ras related protein Rab 3B OS Rattus norvegicus GN Rab3b PE 1 SV 2	0.00125088	0.000468996	0.00105262	0.0018545	0.00183188	0.00188784		P20337	Ras-related protein Rab-3B			0.000871403	0.00105448			0.118009	0.0618501	3	0.241978	0.042663	3			0.111204	0.022603	2
Scg3	COMMON		P47868	SCG3_RAT P47868 Secretogranin 3 OS Rattus norvegicus GN Scg3 PE 2 SV 1	0.000724625	0.00108578	0.00132055	0.0028891	0.0117759	0.00283297		Q8WXD2	Secretogranin-3		0.00491691		0.00249521			0.127725	0.0419977	3	0.685006	0.480445	3			0.453196	0.215294	2
Rnh1	COMMON		P29315	RINI_RAT P29315 Ribonuclease inhibitor OS Rattus norvegicus GN Rnh1 PE 1 SV 2		0.0011573		0.000771562	0.00435031	0.0015306		P13489	Ribonuclease inhibitor			0.00114009	0.00157828			0.118968		1	0.261259	0.17774	3			0.157473	0.0465164	2
Clu	COMMON		P05371	CLUS_RAT P05371 Clusterin OS Rattus norvegicus GN Clu PE 1 SV 2			0.000941103	0.00934304	0.010158	0.0101811		P10909	Clusterin	0.0100949	0.0125456	0.0109825	0.00474205			0.124995		1	1.28287	0.187691	3			1.08235	0.405403	4
Taldo1	COMMON		Q9EQS0	TALDO_RAT Q9EQS0 Transaldolase OS Rattus norvegicus GN Taldo1 PE 1 SV 2				0.00181394	0.00261037	0.00163139		P37837	Transaldolase		0.00122292	0.0008921	0.00116179						0.255394	0.0245581	3			0.129398	0.0281289	3
Hnrnpa1	COMMON		P04256	ROA1_RAT P04256 Heterogeneous nuclear ribonucleoprotein A1 OS Rattus norvegicus GN Hnrnpa1 PE 1 SV 3		0.000518463	0.000453839	0.00164691		0.00204993		P09651	Heterogeneous nuclear ribonucleoprotein A1		0.00225745	0.00222265	0.00209844			0.0567873	0.00493644	2	0.262781	0.0331434	2			0.257982	0.0180461	3
Krt1	COMMON		Q6IMF3	K2C1_RAT Q6IMF3 Keratin type II cytoskeletal 1 OS Rattus norvegicus GN Krt1 PE 2 SV 1					0.00435391	0.00102122		P04264	Keratin, type II cytoskeletal 1		0.00145834	0.00148306	0.000768568						0.300452	0.223257	2			0.144776	0.0459405	3
Chgb	COMMON		O35314	SCG1_RAT O35314 Secretogranin 1 OS Rattus norvegicus GN Chgb PE 1 SV 2				0.00238066	0.00296531	0.00202		P05060	Secretogranin-1	0.00539455	0.00658909	0.00489353	0.0051583						0.313388	0.0319902	3			0.627336	0.12896	4
Sst	COMMON		P60042	SMS_RAT P60042 Somatostatin OS Rattus norvegicus GN Sst PE 1 SV 1				0.00423455	0.00361618	0.00239578		P61278	Somatostatin		0.00633442	0.00570815	0.00658059						0.443524	0.150633	3			0.732481	0.0944155	3
Vdac1	COMMON		Q9Z2L0	VDAC1_RAT Q9Z2L0 Voltage dependent anion selective channel protein 1 OS Rattus norvegicus GN Vdac1 PE 1 SV 4	0.00503656		0.00610875	0.00158442		0.00119426		P21796	Voltage-dependent anion-selective channel protein 1	0.00268573	0.00188233	0.00206351	0.00327068			0.739887	0.101066	2	0.198505	0.0449142	2			0.280288	0.0785669	4
Vdac2	COMMON		P81155	VDAC2_RAT P81155 Voltage dependent anion selective channel protein 2 OS Rattus norvegicus GN Vdac2 PE 1 SV 2	0.00126815		0.00206673	0.00164924		0.00197463		P45880	Voltage-dependent anion-selective channel protein 2		0.00279259	0.00394657	0.00516024			0.2214	0.075092	2	0.257694	0.0254699	2			0.465839	0.142457	3
Rpl13	COMMON		P41123	RL13_RAT P41123 60S ribosomal protein L13 OS Rattus norvegicus GN Rpl13 PE 1 SV 2	0.00203334		0.00139399	0.00126531				P26373	60S ribosomal protein L13		0.00128111	0.00123159	0.000879555			0.2275	0.0598971	2	0.183888		1			0.132805	0.0258748	3
Slc25a4	COMMON		Q05962	ADT1_RAT Q05962 ADP ATP translocase 1 OS Rattus norvegicus GN Slc25a4 PE 1 SV 3	0.00320735		0.00319775	0.00212283		0.00205454		P12235	ADP/ATP translocase 1		0.00130606		0.00191739			0.42519	0.000667054	2	0.297686	0.0153096	2			0.196043	0.0498145	2
Slc25a3	COMMON		P16036	MPCP_RAT P16036 Phosphate carrier protein mitochondrial OS Rattus norvegicus GN Slc25a3 PE 1 SV 1	0.00289105		0.00273497					Q00325	Phosphate carrier protein, mitochondrial				0.00234265			0.373469	0.0144471	2						0.28256		1
Gnb1	COMMON		P54311	GBB1_RAT P54311 Guanine nucleotide binding protein G I G S G T subunit beta 1 OS Rattus norvegicus GN Gnb1 PE 1 S						0.00158599		P62873	Guanine nucleotide-binding protein G(I)/G(S)/G(T) subunit beta-1			0.00126684	0.000866						0.22144		1			0.121442	0.0240266	2
Hadh	COMMON		Q9WVK7	HCDH_RAT Q9WVK7 Hydroxyacyl coenzyme A dehydrogenase mitochondrial OS Rattus norvegicus GN Hadh PE 2 SV 1	0.0141732	0.00896697	0.0113971	0.00162394				Q16836	Hydroxyacyl-coenzyme A dehydrogenase, mitochondrial		0.00338877	0.00391934	0.00430863			1.43884	0.483969	3	0.236008		1			0.455078	0.0562235	3
Grn	COMMON		P23785	GRN_RAT P23785 Granulins OS Rattus norvegicus GN Grn PE 1 SV 3	0.00122197	0.00091119						P28799	Granulins (proepithelin growth)		0.00195515	0.0017858	0.00120171			0.12792	0.0484399	2						0.193609	0.0479177	3
Nono	COMMON		Q5FVM4	NONO_RAT Q5FVM4 Non POU domain containing octamer binding protein OS Rattus norvegicus GN Nono PE 2 SV 3	0.0005738			0.00123741				Q15233	Non-POU domain-containing octamer-binding protein		0.000879291	0.00098105	0.000858603			0.0761514		1	0.179833		1			0.106344	0.00246885	3
Pcsk1	COMMON		P28840	NEC1_RAT P28840 Neuroendocrine convertase 1 OS Rattus norvegicus GN Pcsk1 PE 2 SV 1	0.00219578	0.0021831	0.00148102					P29120	Neuroendocrine convertase 1		0.00178399		0.0012855			0.237511	0.0486916	3						0.187359	0.04569	2
Atp6v1b2	COMMON		P62815	VATB2_RAT P62815 V type proton ATPase subunit B brain isoform OS Rattus norvegicus GN Atp6v1b2 PE 1 SV 1	0.0025231	0.00204533	0.00176825					P21281	V-type proton ATPase subunit B, brain isoform		0.00110431		0.00131436			0.259987	0.0659914	3						0.147255	0.0159491	2
Rpl22	COMMON		P47198	RL22_RAT P47198 60S ribosomal protein L22 OS Rattus norvegicus GN Rpl22 PE 2 SV 2		0.00139173						P35268	60S ribosomal protein L22		0.00107547	0.00131807	0.00102737			0.143067		1						0.133457	0.0100965	3
Atp5o	COMMON		Q06647	ATPO_RAT Q06647 ATP synthase subunit O mitochondrial OS Rattus norvegicus GN Atp5o PE 1 SV 1			0.00204616					P48047	ATP synthase subunit O, mitochondrial		0.00180142	0.00161609	0.00202735			0.271766		1						0.214313	0.0345828	3
Cox5b	COMMON		P12075	COX5B_RAT P12075 Cytochrome c oxidase subunit 5B mitochondrial OS Rattus norvegicus GN Cox5b PE 1 SV 2			0.00131106					P10606	Cytochrome c oxidase subunit 5B, mitochondrial		0.00202192	0.00202737	0.0028292			0.174132		1						0.270582	0.0627139	3
Atp5d	COMMON		P35434	ATPD_RAT P35434 ATP synthase subunit delta mitochondrial OS Rattus norvegicus GN Atp5d PE 1 SV 2			0.0033779					P30049	ATP synthase subunit delta, mitochondrial	0.00679823		0.00223183	0.00188688			0.448645		1						0.384458	0.257727	3
Atp5f1	COMMON		P19511	AT5F1_RAT P19511 ATP synthase subunit b mitochondrial OS Rattus norvegicus GN Atp5f1 PE 1 SV 1			0.00156252					P24539	ATP synthase subunit b, mitochondrial				0.00314227			0.20753		1						0.379006		1
Rbp4	HUMAN											P02753	Retinol-binding protein 4	0.0036339	0.00785817	0.00287721	0.00193854											0.47008	0.336018	4
s100a6	HUMAN											P06703	Protein S100-A6	0.00485524	0.00227259	0.00246066	0.00292278											0.347065	0.100412	4
Gaa	HUMAN											P10253	Lysosomal alpha-glucosidase	0.00423624	0.00173567	0.00253077	0.00198901											0.288773	0.0943528	4
Ins	HUMAN											P01308	Insulin	0.0286508	0.0226055	0.0157102	0.0149768											2.29512	0.618283	4
Gcg	HUMAN											P01275	Glucagon	0.074823	0.120746	0.108967	0.0228791											9.25994	5.28485	4
H2afx	HUMAN											P16104	Histone H2A.x		0.014881	0.0300547	0.0123507											2.20207	0.952666	3
Cstb	HUMAN											P04080	Cystatin-B	0.0395487	0.00367468		0.00285796											1.58806	2.06092	3
Vat1	HUMAN											Q99536	Synaptic vesicle membrane protein VAT-1 homolog		0.00385184	0.00402023	0.00333532											0.438627	0.0360031	3
Pcbp1	HUMAN											Q15365	Poly(rC)-binding protein 1		0.00221775	0.00226483	0.00260098											0.278094	0.0334002	3
Cd59	HUMAN											P13987	CD59 glycoprotein		0.00188811	0.0028163	0.00232211											0.273439	0.0380662	3
Trim28	HUMAN											Q13263	Transcription intermediary factor 1-beta		0.000808687	0.000644075	0.000815448											0.0894372	0.0165152	3
Map4	HUMAN											P27816	Microtubule-associated protein 4		0.000576263	0.000807537	0.000771801											0.0840967	0.0116349	3
Lmnb2	HUMAN											Q03252	Lamin-B2		0.000422275	0.000407619	0.000651987											0.0583925	0.0179264	3
Hspa6	HUMAN											P17066	Heat shock 70 kDa protein 6		0.00051034	0.00035393	0.000539948											0.0555469	0.0146561	3
Vgf	HUMAN											O15240	Neurosecretory protein VGF		0.00631314	0.00389301	0.00465496											0.588072	0.177478	3
Lgals3bp	HUMAN											Q08380	Galectin-3-binding protein		0.00141568	0.00227868	0.00163666											0.206907	0.0382371	3
Tuba3e	HUMAN											Q6PEY2	Tubulin alpha-3E chain		0.00323661	0.00441712	0.00437701											0.469714	0.065668	3
Krt9	HUMAN											P35527	Keratin, type I cytoskeletal 9		0.000870016	0.000666098	0.000842385											0.0938396	0.0184403	3
Ctsz	HUMAN											Q9UBR2	Cathepsin Z		0.00144375	0.0020466	0.000750256											0.163968	0.0676382	3
Immt	HUMAN											Q16891	Mitochondrial inner membrane protein		0.000737604	0.00095001	0.00103906											0.106654	0.0174266	3
Gsn	HUMAN											P06396	Gelsolin		0.00760539	0.00699749	0.00888815											0.924386	0.154061	3
Decr1	HUMAN											Q16698	2,4-dienoyl-CoA reductase, mitochondrial	0.0131284			0.00134857											0.739759	0.816144	2
Sfn	HUMAN											P31947	14-3-3 protein sigma	0.00266073			0.000692377											0.1752	0.129667	2
Hibadh	HUMAN											P31937	3-hydroxyisobutyrate dehydrogenase, mitochondrial			0.00137608	0.00104635											0.138287	0.0170853	2
Tubb6	HUMAN											Q9BUF5	Tubulin beta-6 chain			0.000186094	0.000722107											0.0537161	0.047208	2
Krt16	HUMAN											P08779	Keratin, type I cytoskeletal 16		0.000438317		9.37043e-05											0.0326366	0.0301715	2
Xrcc5	HUMAN											P13010	X-ray repair cross-complementing protein 5		0.000615484													0.0757862		1
Krt32	HUMAN											Q14532	Keratin, type I cuticular Ha2		9.65877e-05													0.0118931		1
Hist1h3a	HUMAN											P68431	Histone H3.1		0.00565558													0.696386		1
B2m	HUMAN											P61769	Beta-2-microglobulin				0.00187891											0.226625		1
Pdlim1	HUMAN											O00151	PDZ and LIM domain protein 1		0.000534231													0.0657813		1
Tubb2a	COMMON		P85108	TBB2A_RAT P85108 Tubulin beta 2A chain OS Rattus norvegicus GN Tubb2a PE 1 SV 1	0.0014763	0.00122038	0.000944272	0.00120998	0.000823989	0.000980578		Q13885	Tubulin beta-2A chain		0.00256068	0.00184713	0.00128079			0.148931	0.0406986	3	0.133165	0.0446721	3			0.223876	0.0826432	3
Cltc	COMMON		P11442	CLH_RAT P11442 Clathrin heavy chain 1 OS Rattus norvegicus GN Cltc PE 1 SV 3	0.00934478	0.00316819	0.00197308	0.00230146	0.00151305	0.00204616		Q00610	Clathrin heavy chain 1		0.00154517	0.00224392	0.00180389			0.609309	0.547281	3	0.259812	0.0904209	3			0.217679	0.0274699	3
Rab14	COMMON		P61107	RAB14_RAT P61107 Ras related protein Rab 14 OS Rattus norvegicus GN Rab14 PE 2 SV 3	0.00195146	0.00124915	0.000895883	0.00067138	0.00286178	0.00113758		P61106	Ras-related protein Rab-14		0.000351748	0.00028991	0.000366723			0.168795	0.07825	3	0.185884	0.104498	3			0.0397412	0.00699688	3
Hspa4	COMMON		O88600	HSP74_RAT O88600 Heat shock 70 kDa protein 4 OS Rattus norvegicus GN Hspa4 PE 1 SV 1	0.00126941	0.00221897	0.00156691	0.000853361	0.0015344	0.000946447		P34932	Heat shock 70 kDa protein 4		0.000673265	0.000487518	0.000402849			0.201563	0.0303524	3	0.139228	0.0197283	3			0.0615878	0.0186056	3
Tuba1c	COMMON		Q6AYZ1	TBA1C_RAT Q6AYZ1 Tubulin alpha 1C chain OS Rattus norvegicus GN Tuba1c PE 1 SV 1	0.0152464	0.017817	0	0	0	0		Q9BQE3	Tubulin alpha-1C chain		0.00762323	0.00928134	0.0063569			1.92748	0.13568	3			3			0.906537	0.126821	3
Rab35	COMMON		Q5U316	RAB35_RAT Q5U316 Ras related protein Rab 35 OS Rattus norvegicus GN Rab35 PE 2 SV 1	0	0	0	0	0	0.000242073		Q15286	Ras-related protein Rab-35		0.00150196	0.00235034	0.00178489						0.0337989		3			0.219018	0.0360901	3
Erp29	COMMON		P52555	ERP29_RAT P52555 Endoplasmic reticulum protein ERp29 OS Rattus norvegicus GN Erp29 PE 1 SV 2	0.00366098	0.00503835	0.00376866	0.00207679	0.00240207			P30040	Endoplasmic reticulum resident protein 29		0.00180359	0.00202694	0.00187903			0.501446	0.0160516	3	0.277338	0.0346231	2			0.223404	0.00281789	3
Gnai2	COMMON		P04897	GNAI2_RAT P04897 Guanine nucleotide binding protein G i alpha 2 subunit OS Rattus norvegicus GN Gnai2 PE 1 SV 3	0.00111626		0.000987547			0.00142575		P04899	Guanine nucleotide-binding protein G(i) subunit alpha-2		0.000791419	0.000560556	0.000573056			0.139654	0.0120069	2	0.199067		1			0.0759409	0.0190376	3
Eno3	COMMON		P15429	ENOB_RAT P15429 Beta enolase OS Rattus norvegicus GN Eno3 PE 1 SV 3	0.000366462	0.000293498	0.000422772	0.000480583	0	0.00114443		P13929	Beta-enolase			8.99712e-05	0.00328257			0.0449857	0.0133693	3	0.114816	0.063601	3			0.20288	0.273012	2
Glud1	COMMON		P10860	DHE3_RAT P10860 Glutamate dehydrogenase 1 mitochondrial OS Rattus norvegicus GN Glud1 PE 1 SV 2	0.00228705	0.00102317	0.00228523	0.00258209	0.00213909	0.00270678		P00367	Glutamate dehydrogenase 1, mitochondrial		0.00117474		0.0011852			0.237408	0.114513	3	0.326119	0.0874315	3			0.143801	0.00119831	2
Rab10	COMMON		P35281	RAB10_RAT P35281 Ras related protein Rab 10 OS Rattus norvegicus GN Rab10 PE 2 SV 1	0.000699817	0.000483921	0.000623639	0	0	0.000486808		P61026	Ras-related protein Rab-10			0.000237857	0.00027871			0.0751507	0.0225672	3	0.0679694		3			0.0298041	0.00539198	2
Acta1	COMMON		P68136	ACTS_RAT P68136 Actin alpha skeletal muscle OS Rattus norvegicus GN Acta1 PE 2 SV 1	0	0	0.0203627	0.0409855	0.0530927	0.0266695		P68133	Actin, alpha skeletal muscle	0.00673232			0.00956206			2.70453		3	5.08965	1.19716	3			0.914314	0.338023	2
Tubb3	COMMON		Q4QRB4	TBB3_RAT Q4QRB4 Tubulin beta 3 chain OS Rattus norvegicus GN Tubb3 PE 1 SV 1	0.00242788	0.00190522	0.00292219	0.00326402	0.000869121	0.000587708		Q13509	Tubulin beta-3 chain		0.00206682	0.000358085				0.302062	0.0977049	3	0.215969	0.223823	3			0.146811	0.152285	2
Hnrnph2	COMMON		Q6AY09	HNRH2_RAT Q6AY09 Heterogeneous nuclear ribonucleoprotein H2 OS Rattus norvegicus GN Hnrnph2 PE 1 SV 1	0.000915908	0.00072156	0	0.00189331	0	0.000717451		P55795	Heterogeneous nuclear ribonucleoprotein H2		0.0013825		0.000987247			0.0978643	0.0335024	3	0.187664	0.123732	3			0.144654	0.036171	2
Scg5	COMMON		P27682	7B2_RAT P27682 Neuroendocrine protein 7B2 OS Rattus norvegicus GN Scg5 PE 1 SV 1		0.00291815	0.0019145	0.00705049	0.0133352	0.0120385		P05408	Neuroendocrine protein 7B2		0.00557413	0.00366769				0.277129	0.0323139	2	1.36975	0.329419	3			0.543569	0.201933	2
Rab15	COMMON		P35289	RAB15_RAT P35289 Ras related protein Rab 15 OS Rattus norvegicus GN Rab15 PE 2 SV 1	0	0	0	0	0			P59190	Ras-related protein Rab-15		0.00253792		0.00317319					3			2			0.347618	0.0496638	2
Tuba8	COMMON		Q6AY56	TBA8_RAT Q6AY56 Tubulin alpha 8 chain OS Rattus norvegicus GN Tuba8 PE 2 SV 1	0.003337	0.00322244	0	0	0	0.000705798		Q9NY65	Tubulin alpha-8 chain			0.00166067				0.387063	0.0789195	3	0.0985454		3			0.181467		1
Rab12	COMMON		P35284	RAB12_RAT P35284 Ras related protein Rab 12 Fragment OS Rattus norvegicus GN Rab12 PE 2 SV 1	0.00102623	0.000241041	0.000309766	0.000714905	0	0.0011213		Q6IQ22	Ras-related protein Rab-12				0.000732104			0.0673722	0.060162	3	0.130228	0.0372377	3			0.0883031		1
Etfa	COMMON		P13803	ETFA_RAT P13803 Electron transfer flavoprotein subunit alpha mitochondrial OS Rattus norvegicus GN Etfa PE 1 SV 4	0.00126047	0.000617669	0.0010257	0.001128		0.000904506		P13804	Electron transfer flavoprotein subunit alpha, mitochondrial			0.00110896				0.122336	0.0532706	3	0.145111	0.026617	2			0.12118		1
Rps28	COMMON		P62859	RS28_RAT P62859 40S ribosomal protein S28 OS Rattus norvegicus GN Rps28 PE 1 SV 1	0.00190325	0.00237099			0.00356472			P62857	40S ribosomal protein S28				0.000781057			0.24816	0.00626255	2	0.375243		1			0.0942076		1
Ran	COMMON		P62828	RAN_RAT P62828 GTP binding nuclear protein Ran OS Rattus norvegicus GN Ran PE 1 SV 3	0.0013866	0	0	0.00240027	0.00401078	0.00249822		P62826	GTP-binding nuclear protein Ran					0.000387559		0.184022		3	0.373279	0.0423647	3							0.0677515
Vamp3	COMMON		P63025	VAMP3_RAT P63025 Vesicle associated membrane protein 3 OS Rattus norvegicus GN Vamp3 PE 2 SV 1	0			0.00156157	0.00162496	0.00131556		Q15836	Vesicle-associated membrane protein 3		0.00244746							1	0.193892	0.0293106	3			0.301362		1
Dpp7	COMMON		Q9EPB1	DPP2_RAT Q9EPB1 Dipeptidyl peptidase 2 OS Rattus norvegicus GN Dpp7 PE 1 SV 1		0.00112406						Q9UHL4	Dipeptidyl peptidase 2		0.00177303	0.00242436	0.00112433			0.115551		1						0.206282	0.0654876	3
Fubp1	COMMON		Q32PX7	FUBP1_RAT Q32PX7 Far upstream element binding protein 1 OS Rattus norvegicus GN Fubp1 PE 1 SV 1				0.000767578	0.000995049	0.000788706		Q96AE4	Far upstream element-binding protein 1				0.000502804						0.108806	0.0035893	3			0.0606459		1
Cst3	COMMON		P14841	CYTC_RAT P14841 Cystatin C OS Rattus norvegicus GN Cst3 PE 1 SV 2				0.00496901	0.00492573	0.00538927		P01034	Cystatin-C	0.020118	0.00133602	0.000709727							0.664374	0.127227	3			0.753342	1.09606	3
Gc	COMMON		P04276	VTDB_RAT P04276 Vitamin D binding protein OS Rattus norvegicus GN Gc PE 1 SV 3				0.00339568	0.00518737	0.00422572		P02774	Vitamin D-binding protein		0.000965656								0.543185	0.04832	3			0.118904		1
Hnrnpa3	COMMON		Q6URK4	ROA3_RAT Q6URK4 Heterogeneous nuclear ribonucleoprotein A3 OS Rattus norvegicus GN Hnrnpa3 PE 1 SV 1	0.00173075	0.00297958		0.00376507	0.0026956			P51991	Heterogeneous nuclear ribonucleoprotein A3		0.00145926		0.00200246			0.267994	0.0541631	2	0.415466	0.186269	2			0.210605	0.0437313	2
Rps16	COMMON		P62250	RS16_RAT P62250 40S ribosomal protein S16 OS Rattus norvegicus GN Rps16 PE 1 SV 2	0.00315923	0.00347202	0.00421914	0.00177682		0.00232217		P62249	40S ribosomal protein S16					0.00203775		0.445522	0.10424	3	0.291226	0.046671	2							0.356232
Phb	COMMON		P67779	PHB_RAT P67779 Prohibitin OS Rattus norvegicus GN Phb PE 1 SV 1	0.00157195		0.00152702	0.00109599		0.00125247		P35232	Prohibitin		0.00112339	0.000957426	0.00135772			0.205718	0.00410412	2	0.167077	0.0110258	2			0.13557	0.0296668	3
Aldh9a1	COMMON		Q9JLJ3	AL9A1_RAT Q9JLJ3 4 trimethylaminobutyraldehyde dehydrogenase OS Rattus norvegicus GN Aldh9a1 PE 1 SV 1	0.000974073		0.000760678		0.00174759			P49189	4-trimethylaminobutyraldehyde dehydrogenase		0.00174777	0.00220568	0.00159693			0.115153	0.01997	2	0.183962		1			0.216281	0.0242217	3
Rab7a	COMMON		P09527	RAB7A_RAT P09527 Ras related protein Rab 7a OS Rattus norvegicus GN Rab7a PE 1 SV 2	0.00242141		0.00156876	0.00133869		0.0017614		P51149	Ras-related protein Rab-7a		0.000558273					0.264858	0.0799003	2	0.220242	0.0363307	2			0.0687416		1
Gnas	COMMON		Q63803	GNAS1_RAT Q63803 Guanine nucleotide binding protein G s subunit alpha isoforms XLas OS Rattus norvegicus GN Gnas PE	0			0.000402003		0.000526505		Q5JWF2	Guanine nucleotide-binding protein G(s) subunit alpha isoforms XLas		0.000780645	0.00111682	0.00034311					1	0.0659676	0.0106695	2			0.0865153	0.0411766	3
Gnas	COMMON		P63095	GNAS2_RAT P63095 Guanine nucleotide binding protein G s subunit alpha isoforms short OS Rattus norvegicus GN Gnas PE	0			0.00069251		0.000762054		Q5JWF2	Guanine nucleotide-binding protein G(s) subunit alpha isoforms XLas		0.000780645	0.00111682	0.00034311					1	0.103521	0.00407118	2			0.0865153	0.0411766	3
Atp1a3	COMMON		P06687	AT1A3_RAT P06687 Sodium potassium transporting ATPase subunit alpha 3 OS Rattus norvegicus GN Atp1a3 PE 1 SV 2			0.00110195	0.000268444		0.000342509		P13637	Sodium/potassium-transporting ATPase subunit alpha-3					0.000195958		0.146358		1	0.0434175	0.00622897	2							0.0342566
Aldoc	COMMON		P09117	ALDOC_RAT P09117 Fructose bisphosphate aldolase C OS Rattus norvegicus GN Aldoc PE 1 SV 3	0							P09972	Fructose-bisphosphate aldolase C		0.000582886	0.00216837	0.000656101					1						0.129284	0.0933094	3
Cs	COMMON		Q8VHF5	CISY_RAT Q8VHF5 Citrate synthase mitochondrial OS Rattus norvegicus GN Cs PE 1 SV 1	0.00136388				0.00196493			O75390	Citrate synthase, mitochondrial		0.000973662					0.181006		1	0.20684		1			0.11989		1
Sod2	COMMON		P07895	SODM_RAT P07895 Superoxide dismutase Mn mitochondrial OS Rattus norvegicus GN Sod2 PE 1 SV 2								P04179	Superoxide dismutase [Mn], mitochondrial		0.00395662													0.487189		1
Gnai3	COMMON		P08753	GNAI3_RAT P08753 Guanine nucleotide binding protein G k subunit alpha OS Rattus norvegicus GN Gnai3 PE 1 SV 3	0							P08754	Guanine nucleotide-binding protein G(k) subunit alpha			0.0004472	0.000446499					1						0.0513609	0.00352684	2
Tagln3	COMMON		P37805	TAGL3_RAT P37805 Transgelin 3 OS Rattus norvegicus GN Tagln3 PE 1 SV 2		0						Q9UI15	Transgelin-3		0.000658614							1						0.0810968		1
Potef	HUMAN											A5A3E0	POTE ankyrin domain family member F		0.0119497	0.00654315	0.00733316											1.02363	0.396934	3
Myl12a	HUMAN											P19105	Myosin regulatory light chain 12A		0.00182316	0.00199169	0.00249505											0.24769	0.0462443	3
Hexb	HUMAN											P07686	Beta-hexosaminidase subunit beta		0.000671733	0.00225934	0.0017001											0.178219	0.0853142	3
Pgls	HUMAN											O95336	6-phosphogluconolactonase		0.00096964	0.000859314	0.000887905											0.106796	0.0127497	3
Dbi	HUMAN											P07108	Acyl-CoA-binding protein		0.00451769	0.0101302	0.00613102											0.800912	0.280435	3
Npc2	HUMAN											P61916	Epididymal secretory protein E1		0.00146898	0.0018137	0.00146441											0.185233	0.0114197	3
Hnrnpm	HUMAN											P52272	Heterogeneous nuclear ribonucleoprotein M		0.000596012	0.00105485	0.00117617											0.110173	0.034521	3
Pfn2	HUMAN											P35080	Profilin-2		0.00240996	0.00252336												0.286241	0.0148555	2
Hsp90b2p	HUMAN											Q58FF3	Putative endoplasmin-like protein		0.00019643		0.000218986											0.0253	0.00157415	2
Krt17	HUMAN											Q04695	Keratin, type I cytoskeletal 17	0.00250539	0.000172637													0.136282	0.16267	2
H2afy2	HUMAN											Q9P0M6	Core histone macro-H2A.2			0.000465651	0.000353161											0.0467399	0.00585942	2
Timp1	HUMAN											P01033	Metalloproteinase inhibitor 1		0.00275082		0.00176533											0.275821	0.0889468	2
Hdgf	HUMAN											P51858	Hepatoma-derived growth factor		0.00177575		0.00160216											0.205949	0.0179657	2
Atp1a2	HUMAN											P50993	Sodium/potassium-transporting ATPase subunit alpha-2		0.000519805	0.00112357												0.0933908	0.0415578	2
Atp1b1	HUMAN											P05026	Sodium/potassium-transporting ATPase subunit beta-1		0.00134731		0.000999419											0.143222	0.032069	2
Atp6v1a	HUMAN											P38606	V-type proton ATPase catalytic subunit A		0.00105355	0.00109034												0.124435	0.00748207	2
Cct8	HUMAN											P50990	T-complex protein 1 subunit theta			0.000969074	0.000741079											0.0976397	0.0116731	2
Glb1	HUMAN											P16278	Beta-galactosidase			0.00145425	0.0013811											0.162747	0.00542442	2
Dlst	HUMAN											P36957	Dihydrolipoyllysine-residue succinyltransferase component of 2-oxoglutarate dehydrogenase complex, mitochondrial			0.000969561	0.000693516											0.094798	0.0157673	2
Pcbp2	HUMAN											Q15366	Poly(rC)-binding protein 2		0.000621334		0.00044728											0.0652277	0.0159507	2
Potekp	HUMAN											Q9BYX7	Putative beta-actin-like protein 3		0.00228434	0.00554131												0.443397	0.229272	2
Ppa2	HUMAN											Q9H2U2	Inorganic pyrophosphatase 2, mitochondrial		0.00109961													0.135397		1
Anxa2p2	HUMAN											A6NMY6	Putative annexin A2-like protein			0.000840861												0.0918836		1
Crip2	HUMAN											P52943	Cysteine-rich protein 2		0.00173407													0.21352		1
Dhx9	HUMAN											Q08211	ATP-dependent RNA helicase A				0.00087043											0.104987		1
Rtn1	HUMAN											Q16799	Reticulon-1		0.000498448													0.0613752		1
Tgm2	HUMAN											P21980	Protein-glutamine gamma-glutamyltransferase 2				0.00121076											0.146037		1
Xrcc6	HUMAN											P12956	X-ray repair cross-complementing protein 6				0.0012055											0.145402		1
Hist1h2ah	HUMAN											Q96KK5	Histone H2A type 1-H	0.0137803														1.38226		1
Acadvl	HUMAN											P49748	Very long-chain specific acyl-CoA dehydrogenase, mitochondrial				0.00104244											0.125735		1
Tcp1	HUMAN											P17987	T-complex protein 1 subunit alpha		0.000660906													0.0813791		1
Tubb8	HUMAN											Q3ZCM7	Tubulin beta-8 chain			0.000874203												0.095527		1
Krt38	HUMAN											O76015	Keratin, type I cuticular Ha8		0.000195439													0.0240649		1
Hist1h2aa	HUMAN											Q96QV6	Histone H2A type 1-A					0.0142662														2.49396
Krt78	HUMAN											Q8N1N4	Keratin, type II cytoskeletal 78					0.000432766														0.0756545
Rab1b	COMMON		P10536	RAB1B_RAT P10536 Ras related protein Rab 1B OS Rattus norvegicus GN Rab1b PE 1 SV 1	0.00136752	0.00113189	0.00187803	0.00139258	0.00132262	0.00155712		Q9H0U4	Ras-related protein Rab-1B		0.000895103		0.0020496			0.182427	0.0665457	3	0.18634	0.0414877	3			0.178715	0.0968717	2
Pcsk2	COMMON		P28841	NEC2_RAT P28841 Neuroendocrine convertase 2 OS Rattus norvegicus GN Pcsk2 PE 1 SV 1	0.00276617	0.00183249	0.00205236	0.00773679	0.00967574	0.00962046		P16519	Neuroendocrine convertase 2		0.00136718	0.00156407				0.276025	0.0894166	3	1.16205	0.165599	3			0.169628	0.00181413	2
Rab3a	COMMON		P63012	RAB3A_RAT P63012 Ras related protein Rab 3A OS Rattus norvegicus GN Rab3a PE 1 SV 1	0	0.000601352	0.0015454	0.000665075	0.000598081	0.00128431		P20336	Ras-related protein Rab-3A		0.0016547	0.000907065				0.133537	0.101427	3	0.112977	0.059873	3			0.151433	0.0739841	2
Npm1	COMMON		P13084	NPM_RAT P13084 Nucleophosmin OS Rattus norvegicus GN Npm1 PE 1 SV 1			0.00145904	0.00285191	0.00232507	0.00339753		P06748	Nucleophosmin			0.00224987	0.00220322			0.193786		1	0.377864	0.119107	3			0.255797	0.0140654	2
Dpysl3	COMMON		Q62952	DPYL3_RAT Q62952 Dihydropyrimidinase related protein 3 OS Rattus norvegicus GN Dpysl3 PE 1 SV 2	0	0	0	0.0013627	0.00113915	0.00132329		Q14195	Dihydropyrimidinase-related protein 3			0.000347492						3	0.167572	0.0418043	3			0.0379716		1
Matr3	COMMON		P43244	MATR3_RAT P43244 Matrin 3 OS Rattus norvegicus GN Matr3 PE 1 SV 2	0.000679956	0.000660133		0.000812234		0.00130622		P43243	Matrin-3				0.000463521			0.07905	0.015825	2	0.15021	0.045492	2			0.0559078		1
Copb2	COMMON		O35142	COPB2_RAT O35142 Coatomer subunit beta OS Rattus norvegicus GN Copb2 PE 2 SV 3	0.00197098	0.00273775	0.00197471					P35606	Coatomer subunit beta'					0.00088628		0.268429	0.0112675	3										0.154936
Krt6a	COMMON		Q4FZU2	K2C6A_RAT Q4FZU2 Keratin type II cytoskeletal 6A OS Rattus norvegicus GN Krt6a PE 1 SV 1				0.000701286	0.00267118	0.0014936		P02538	Keratin, type II cytoskeletal 6A			0.000292029	0.000147404						0.197214	0.0901683	3			0.0248451	0.00999266	2
Uqcrc2	COMMON		P32551	QCR2_RAT P32551 Cytochrome b c1 complex subunit 2 mitochondrial OS Rattus norvegicus GN Uqcrc2 PE 1 SV 2			0.00116328	0.00100712		0.000632767		P22695	Cytochrome b-c1 complex subunit 2, mitochondrial		0.000627561					0.154504		1	0.117357	0.0410234	2			0.0772732		1
Cbr1	COMMON		P47727	CBR1_RAT P47727 Carbonyl reductase NADPH 1 OS Rattus norvegicus GN Cbr1 PE 1 SV 2		0.00107699			0.00167962			P16152	Carbonyl reductase [NADPH] 1			0.00130416				0.110711		1	0.176807		1			0.142509		1
Gpi	COMMON		Q6P6V0	G6PI_RAT Q6P6V0 Glucose 6 phosphate isomerase OS Rattus norvegicus GN Gpi PE 1 SV 1	0.00139123	0.00199131	0.00127992					P06744	Glucose-6-phosphate isomerase					0.000912457		0.186445	0.0174235	3										0.159512
Rps2	COMMON		P27952	RS2_RAT P27952 40S ribosomal protein S2 OS Rattus norvegicus GN Rps2 PE 1 SV 1								P15880	40S ribosomal protein S2					0.00125464														0.21933
Atp2a2	COMMON		P11507	AT2A2_RAT P11507 Sarcoplasmic endoplasmic reticulum calcium ATPase 2 OS Rattus norvegicus GN Atp2a2 PE 1 SV 1	0.00207627		0.00194608	0.000926614		0.00126304		P16615	Sarcoplasmic/endoplasmic reticulum calcium ATPase 2		0.000517529	0.0016245				0.267012	0.0120756	2	0.155507	0.0294749	2			0.12062	0.0804617	2
Atp5h	COMMON		P31399	ATP5H_RAT P31399 ATP synthase subunit d mitochondrial OS Rattus norvegicus GN Atp5h PE 1 SV 3	0.00151461		0.00210263	0.00107339		0.000907226		O75947	ATP synthase subunit d, mitochondrial				0.00136347			0.240139	0.0553354	2	0.141333	0.020737	2			0.164455		1
Rab2a	COMMON		P05712	RAB2A_RAT P05712 Ras related protein Rab 2A OS Rattus norvegicus GN Rab2a PE 2 SV 1	0.0023712		0.00234523	0.00164212		0.00277347		P61019	Ras-related protein Rab-2A				0.00106954			0.31309	0.00226571	2	0.312944	0.105069	2			0.129003		1
Rpl18	COMMON		P12001	RL18_RAT P12001 60S ribosomal protein L18 OS Rattus norvegicus GN Rpl18 PE 2 SV 2	0.00152677			0.00159043				Q07020	60S ribosomal protein L18					0.00208268		0.202624		1	0.231137		1							0.364085
Gnb2	COMMON		P54313	GBB2_RAT P54313 Guanine nucleotide binding protein G I G S G T subunit beta 2 OS Rattus norvegicus GN Gnb2 PE 1 S						0.000347302		P62879	Guanine nucleotide-binding protein G(I)/G(S)/G(T) subunit beta-2		0.00103903								0.0484912		1			0.127939		1
Idh1	COMMON		P41562	IDHC_RAT P41562 Isocitrate dehydrogenase NADP cytoplasmic OS Rattus norvegicus GN Idh1 PE 1 SV 1		0.000699653						O75874	Isocitrate dehydrogenase [NADP] cytoplasmic					0.000576729		0.0719226		1										0.100821
Cyb5r3	COMMON		P20070	NB5R3_RAT P20070 NADH cytochrome b5 reductase 3 OS Rattus norvegicus GN Cyb5r3 PE 1 SV 2				0.000970704		0.00109884		P00387	NADH-cytochrome b5 reductase 3		0.00116638								0.147248	0.00873317	2			0.143619		1
Hnrnpc	COMMON		P17132	HNRPC_RAT P17132 Heterogeneous nuclear ribonucleoprotein C Fragment OS Rattus norvegicus GN Hnrnpc PE 2 SV 1			0			0		P07910	Heterogeneous nuclear ribonucleoproteins C1/C2		0.00101071	0.00114108						1			1			0.124571	0.00016847	2
Anxa6	COMMON		P48037	ANXA6_RAT P48037 Annexin A6 OS Rattus norvegicus GN Anxa6 PE 1 SV 2			0.00101396	0.000855725				P08133	Annexin A6			0.00145693				0.134672		1	0.124363		1			0.159203		1
Uqcrc1	COMMON		Q68FY0	QCR1_RAT Q68FY0 Cytochrome b c1 complex subunit 1 mitochondrial OS Rattus norvegicus GN Uqcrc1 PE 1 SV 1	0.000968839		0.00110718					P31930	Cytochrome b-c1 complex subunit 1, mitochondrial		0.000809617					0.137816	0.0130637	2						0.0996902		1
Echs1	COMMON		P14604	ECHM_RAT P14604 Enoyl CoA hydratase mitochondrial OS Rattus norvegicus GN Echs1 PE 1 SV 1	0.00197102							P30084	Enoyl-CoA hydratase, mitochondrial		0.00119633					0.261583		1						0.147308		1
Set	COMMON		Q63945	SET_RAT Q63945 Protein SET OS Rattus norvegicus GN Set PE 1 SV 2			0.000698		0.00286401			Q01105	Protein SET		0.00189315					0.0927068		1	0.301482		1			0.233108		1
Rpl4	COMMON		P50878	RL4_RAT P50878 60S ribosomal protein L4 OS Rattus norvegicus GN Rpl4 PE 2 SV 3		0.000573601						P36578	60S ribosomal protein L4					0.00214197		0.0589647		1										0.374451
Hp	HUMAN											P00738	Haptoglobin			0.00486093	0.00528363											0.584229	0.0750369	2
Atp2a3	HUMAN											Q93084	Sarcoplasmic/endoplasmic reticulum calcium ATPase 3		0.00110775		0.00136402											0.150461	0.019885	2
Eif4a3	HUMAN											P38919	Eukaryotic initiation factor 4A-III			0.00125796	0.00098499											0.128133	0.0131923	2
Pcdha5	HUMAN											Q9Y5H7	Protocadherin alpha-5		0.000253537		0.000489786											0.0451472	0.019698	2
Marcksl1	HUMAN											P49006	MARCKS-related protein		0.000199694		0.000279729											0.0291642	0.00647058	2
Ddx17	HUMAN											Q92841	Probable ATP-dependent RNA helicase DDX17		0.000605135	0.000718522												0.0765136	0.00283088	2
Krt37	HUMAN											O76014	Keratin, type I cuticular Ha7		0.000132048	0.00119018												0.0731571	0.0804654	2
Pcdha13	HUMAN											Q9Y5I0	Protocadherin alpha-13			0.000169968	0.000497616											0.0392966	0.0293076	2
Itgb1	HUMAN											P05556	Integrin beta-1			0.0011944	0.000871563											0.11782	0.0179545	2
Glod4	HUMAN											Q9HC38	Glyoxalase domain-containing protein 4		0.000482116	0.000678317												0.0667431	0.0104352	2
Erp44	HUMAN											Q9BS26	Endoplasmic reticulum resident protein 44		0.000554546	0.000584249												0.0660627	0.00313951	2
Gnao1	COMMON											P09471	Guanine nucleotide-binding protein G(o) subunit alpha			0.000785458				0.0307587		1	0.0919484	0.0245159	2			0.0858295		1
Rad23b	HUMAN											P54727	UV excision repair protein RAD23 homolog B		0.000512875													0.0631516		1
Tnks1bp1	HUMAN											Q9C0C2	182 kDa tankyrase-1-binding protein				0.00161583											0.194894		1
Sh3bgrl	HUMAN											O75368	SH3 domain-binding glutamic acid-rich-like protein				0.000477863											0.0576377		1
Hnrnpl	HUMAN											P14866	Heterogeneous nuclear ribonucleoprotein L		0.0010766													0.132565		1
Eif4h	HUMAN											Q15056	Eukaryotic translation initiation factor 4H		0.000900256													0.110851		1
Krt33a	HUMAN											O76009	Keratin, type I cuticular Ha3-I		0.000717232													0.0883146		1
Dlat	HUMAN											P10515	Dihydrolipoyllysine-residue acetyltransferase component of pyruvate dehydrogenase complex, mitochondrial				0.000474864											0.0572759		1
Krt31	HUMAN											Q15323	Keratin, type I cuticular Ha1			0.000216374												0.0236439		1
Rps27l	HUMAN											Q71UM5	40S ribosomal protein S27-like				0.00474411											0.572213		1
Tceal3	HUMAN											Q969E4	Transcription elongation factor A protein-like 3		0.00050766													0.0625095		1
Krt28	HUMAN											Q7Z3Y7	Keratin, type I cytoskeletal 28			0.000167499												0.0183032		1
Ttr	HUMAN											P02766	Transthyretin		0.00420237													0.517449		1
Cox17	HUMAN											Q14061	Cytochrome c oxidase copper chaperone		0.00292424													0.36007		1
Ddost	HUMAN											P39656	Dolichyl-diphosphooligosaccharide--protein glycosyltransferase 48 kDa subunit				0.000685713											0.0827076		1
Suclg2	HUMAN											Q96I99	Succinyl-CoA ligase [GDP-forming] subunit beta, mitochondrial				0.000445709											0.0537594		1
Auh	HUMAN											Q13825	Methylglutaconyl-CoA hydratase, mitochondrial		0.000360817													0.0444283		1
Ddx5	HUMAN											P17844	Probable ATP-dependent RNA helicase DDX5				0.00054449											0.0656739		1
Srsf1	HUMAN											Q07955	Serine/arginine-rich splicing factor 1				0.00074929											0.090376		1
Ech1	HUMAN											Q13011	Delta(3,5)-Delta(2,4)-dienoyl-CoA isomerase, mitochondrial				0.00151579											0.182827		1
Pgam4	HUMAN											Q8N0Y7	Probable phosphoglycerate mutase 4		0.000686484													0.0845286		1
Hsp90aa5p	HUMAN											Q58FG0	Putative heat shock protein HSP 90-alpha A5				0.000359542											0.0433664		1
Ube2q2	HUMAN											Q8WVN8	Ubiquitin-conjugating enzyme E2 Q2		0.000149281													0.0183813		1
Hist1h2bb	HUMAN											P33778	Histone H2B type 1-B		0.013989													1.7225		1
Cd99	HUMAN											P14209	CD99 antigen				0.000946421											0.114153		1
Glud2	HUMAN											P49448	Glutamate dehydrogenase 2, mitochondrial				0.000701417											0.0846017		1
Hp1bp3	HUMAN											Q5SSJ5	Heterochromatin protein 1-binding protein 3			0.000694051												0.0758412		1
Hist3h2bb	HUMAN											Q8N257	Histone H2B type 3-B				0.0221531											2.672		1
Krt76	HUMAN											Q01546	Keratin, type II cytoskeletal 2 oral					9.65128e-05														0.016872
Hsp90ab2p	HUMAN											Q58FF8	Putative heat shock protein HSP 90-beta 2					0.000279163														0.0488023
Nme2p1	HUMAN											O60361	Putative nucleoside diphosphate kinase
Ldhb	HUMAN											P07195	L-lactate dehydrogenase B chain					0.00253513														0.443182
Ppy	COMMON		P06303	PAHO_RAT P06303 Pancreatic prohormone OS Rattus norvegicus GN Ppy PE 2 SV 1	0.00640909	0.00963828	0.00719769	0.0677014	0.0198554	0.0106802		P01298	Pancreatic prohormone			0.00279447				0.932451	0.0730084	3	4.47345	4.65639	3			0.305361		1
Rab4a	COMMON		P05714	RAB4A_RAT P05714 Ras related protein Rab 4A OS Rattus norvegicus GN Rab4a PE 2 SV 2	0.000881997	0.00129984	0.00129792	0.000235203	0.00124354	0.00036511		P20338	Ras-related protein Rab-4A			0.000393346				0.14102	0.028399	3	0.0720208	0.0516801	3			0.0429822		1
Gnb2l1	COMMON		P63245	GBLP_RAT P63245 Guanine nucleotide binding protein subunit beta 2 like 1 OS Rattus norvegicus GN Gnb2l1 PE 1 SV 3	0.00265619	0.00290812	0.00259067	0.00151944	0.0022638	0.00192254		P63244	Guanine nucleotide-binding protein subunit beta-2-like 1					0.00377593		0.33185	0.0288041	3	0.242517	0.0240828	3							0.660093
Hbb	COMMON		P02091	HBB1_RAT P02091 Hemoglobin subunit beta 1 OS Rattus norvegicus GN Hbb PE 1 SV 3	0.00137487	0.00170182	0.00143799	0.00337949	0.00357114	0.00256969		P68871	Hemoglobin subunit beta					0.0144984		0.182799	0.00802933	3	0.408616	0.0719802	3							2.53456
Rplp1	COMMON		P19944	RLA1_RAT P19944 60S acidic ribosomal protein P1 OS Rattus norvegicus GN Rplp1 PE 3 SV 1	0.00490252	0.0056418	0.00485629	0.00318187	0.00480221	0.00370978		P05386	60S acidic ribosomal protein P1					0.00333297		0.6252	0.0392773	3	0.4953	0.0291476	3							0.582656
Basp1	COMMON		Q05175	BASP_RAT Q05175 Brain acid soluble protein 1 OS Rattus norvegicus GN Basp1 PE 1 SV 2	0.000518432	0.000338578	0.000630401	0.00158294	0.000819237	0.00171484		P80723	Brain acid soluble protein 1					0.000209251		0.0624456	0.0250738	3	0.185239	0.0858659	3							0.0365804
Nme1	COMMON		Q05982	NDKA_RAT Q05982 Nucleoside diphosphate kinase A OS Rattus norvegicus GN Nme1 PE 1 SV 1	0.00083487	0.00091281	0	0.000509731	0	0.000967551		P15531	Nucleoside diphosphate kinase A					0.00303559		0.102317	0.0119958	3	0.104586	0.0431426	3							0.530669
Amy2	COMMON		P00689	AMYP_RAT P00689 Pancreatic alpha amylase OS Rattus norvegicus GN Amy2 PE 2 SV 2	0.00261082	0.00390036	0.00141266	0.00164498	0.00341173			P19961	Alpha-amylase 2B					0.00161312		0.311689	0.110837	3	0.299101	0.0849048	2							0.281999
Amy2	COMMON		P00689	AMYP_RAT P00689 Pancreatic alpha amylase OS Rattus norvegicus GN Amy2 PE 2 SV 2	0.00261082	0.00390036	0.00141266	0.00164498	0.00341173			P04746	Pancreatic alpha-amylase					0.00145077		0.311689	0.110837	3	0.299101	0.0849048	2							0.253619
Rps17	COMMON		P04644	RS17_RAT P04644 40S ribosomal protein S17 OS Rattus norvegicus GN Rps17 PE 2 SV 3		0.00189887	0.00185195	0.00124143		0.00140105		P08708	40S ribosomal protein S17					0.00230106		0.220586	0.0359018	2	0.188018	0.0107498	2							0.402262
Rps4x	COMMON		P62703	RS4X_RAT P62703 40S ribosomal protein S4 X isoform OS Rattus norvegicus GN Rps4x PE 2 SV 2	0.00190904	0.00175942	0.00255686	0.00133306		0.00158612		P62701	40S ribosomal protein S4, X isoform					0.00151677		0.257939	0.0794658	3	0.207597	0.0196045	2							0.265156
Arf1	COMMON		P84079	ARF1_RAT P84079 ADP ribosylation factor 1 OS Rattus norvegicus GN Arf1 PE 1 SV 2	0.00150895	0.000957208	0	0.002025				P84077	ADP-ribosylation factor 1					0.00133048		0.149329	0.0720265	3	0.294294		1							0.23259
Pgm1	COMMON		P38652	PGM1_RAT P38652 Phosphoglucomutase 1 OS Rattus norvegicus GN Pgm1 PE 2 SV 2		0.0011714	0.000327961		0.00108515			P36871	Phosphoglucomutase-1					0.000552123		0.0819883	0.054347	2	0.114229		1							0.09652
Rpl18a	COMMON		P62718	RL18A_RAT P62718 60S ribosomal protein L18a OS Rattus norvegicus GN Rpl18a PE 2 SV 1				0.0013764				Q02543	60S ribosomal protein L18a					0.000673001				0	0.200032		1							0.117651
Txn	COMMON		P11232	THIO_RAT P11232 Thioredoxin OS Rattus norvegicus GN Txn PE 1 SV 2	0.00392996	0.00727885	0.00420962	0.00199104				P10599	Thioredoxin	0.0203128						0.609641	0.121497	3	0.289358		1			2.03751		1
Ppp1cb	COMMON		P62142	PP1B_RAT P62142 Serine threonine protein phosphatase PP1 beta catalytic subunit OS Rattus norvegicus GN Ppp1cb PE 1	0	0	0					P62140	Serine/threonine-protein phosphatase PP1-beta catalytic subunit				0.000801703					3						0.0966978		1
Rps18	COMMON		P62271	RS18_RAT P62271 40S ribosomal protein S18 OS Rattus norvegicus GN Rps18 PE 1 SV 3	0.00187846	0.00149068				0.00113333		P62269	40S ribosomal protein S18					0.00155698		0.201269	0.0679251	2	0.158239		1							0.272185
Rpl11	COMMON		P62914	RL11_RAT P62914 60S ribosomal protein L11 OS Rattus norvegicus GN Rpl11 PE 1 SV 2	0.00222381	0.00163227	0.00228368					P62913	60S ribosomal protein L11					0.00220599		0.255413	0.0759906	3										0.385643
Gnai1	COMMON		P10824	GNAI1_RAT P10824 Guanine nucleotide binding protein G i alpha 1 subunit OS Rattus norvegicus GN Gnai1 PE 1 SV 3	0					0.00190003		P63096	Guanine nucleotide-binding protein G(i) subunit alpha-1				0.000208892					1	0.265287		1			0.0251956		1
Tpm2	COMMON		P58775	TPM2_RAT P58775 Tropomyosin beta chain OS Rattus norvegicus GN Tpm2 PE 2 SV 1		0	0.000278445					P07951	Tropomyosin beta chain			0.0020829				0.0369825		2						0.227606		1
Fh	COMMON		P14408	FUMH_RAT P14408 Fumarate hydratase mitochondrial OS Rattus norvegicus GN Fh PE 1 SV 1	0.00125164							P07954	Fumarate hydratase, mitochondrial					0.000542421		0.166111		1										0.0948238
Tmem109	HUMAN											Q9BVC6	Transmembrane protein 109			0.00179271												0.195895		1
Hist2h2ab	HUMAN											Q8IUE6	Histone H2A type 2-B				0.017347											2.09231		1
Lgals1	HUMAN											P09382	Galectin-1			0.000673422												0.073587		1
Col6a1	HUMAN											P12109	Collagen alpha-1(VI) chain			0.00510741												0.558104		1
Naca	HUMAN											Q13765	Nascent polypeptide-associated complex subunit alpha		0.000973993													0.11993		1
Irs1	HUMAN											P35568	Insulin receptor substrate 1				0.00071226											0.0859095		1
Ca6	HUMAN											P23280	Carbonic anhydrase 6	0.0274398														2.75239		1
Krt39	HUMAN											Q6A163	Keratin, type I cytoskeletal 39				0.00100057											0.120685		1
Lta4h	HUMAN											P09960	Leukotriene A-4 hydrolase			0.00071978												0.0786527		1
Hpx	HUMAN											P02790	Hemopexin			0.00137884												0.15067		1
Hla-e	HUMAN											P13747	HLA class I histocompatibility antigen, alpha chain E				0.000713645											0.0860766		1
Capg	HUMAN											P40121	Macrophage-capping protein			0.000763108												0.0833873		1
Spfq	HUMAN											P23246	Splicing factor, proline- and glutamine-rich		0.000455038													0.0560301		1
Nrcam	HUMAN											Q92823	Neuronal cell adhesion molecule				0.000313167											0.0377728		1
Hist2h2ac	HUMAN											Q16777	Histone H2A type 2-C				0.000117541											0.0141772		1
Anxa1	HUMAN											P04083	Annexin A1	0.0187388														1.87962		1
Hist1hic	HUMAN											P16403	Histone H1.2				0.0024234											0.292299		1
Igfbp5	HUMAN											P24593	Insulin-like growth factor-binding protein 5		0.00078826													0.0970605		1
Fuca1	HUMAN											P04066	Tissue alpha-L-fucosidase			0.000710855												0.0776774		1
Cdv3	HUMAN											Q9UKY7	Protein CDV3 homolog				0.000606023											0.0730958		1
Gnat2	HUMAN											P19087	Guanine nucleotide-binding protein G(t) subunit alpha-2				0.000266837											0.0321846		1
Puf60	HUMAN											Q9UHX1	Poly(U)-binding-splicing factor PUF60			0.000925895												0.101176		1
Znf761	HUMAN											Q86XN6	Zinc finger protein 761		0.000763021													0.0939528		1
Cpne3	HUMAN											O75131	Copine-3				0.00050462											0.060865		1
Hla-a	HUMAN											P04439	HLA class I histocompatibility antigen, A-3 alpha chain				0.000196566											0.023709		1
Col6a2	HUMAN											P12110	Collagen alpha-2(VI) chain			0.00437383												0.477943		1
Fgg	HUMAN											P02679	Fibrinogen gamma chain	0.00296923														0.297833		1
Pcdhga2	HUMAN											Q9Y5H1	Protocadherin gamma-A2			0.000435939												0.0476365		1
Rab1c	HUMAN											Q92928	Putative Ras-related protein Rab-1C			0.00208544												0.227883		1
Pura	HUMAN											Q00577	Transcriptional activator protein Pur-alpha		0.00078681													0.096882		1
Arpc1b	HUMAN											O15143	Actin-related protein 2/3 complex subunit 1B				0.000630254											0.0760184		1
Hla-c	HUMAN											P04222	HLA class I histocompatibility antigen, Cw-3 alpha chain				0.000216329											0.0260926		1
Defa1	HUMAN											P59665	Neutrophil defensin 1					0.0163762														2.86283
H1f10	HUMAN											P07305	Histone H1.0					0.00231962														0.405507
Txndc5	HUMAN											Q8NBS9	Thioredoxin domain-containing protein 5					0.00137223														0.239888
Msn	HUMAN											P26038	Moesin					0.000589179														0.102998
Rps13	HUMAN											P62277	40S ribosomal protein S13					0.000970429														0.169647
Gfap	HUMAN											P14136	Glial fibrillary acidic protein					0.00030505														0.0533276
Hbd	HUMAN											P02042	Hemoglobin subunit delta					0.000786123														0.137427
Gatm	HUMAN											P50440	Glycine amidinotransferase, mitochondrial					0.00680233														1.18916
Ltf	HUMAN											P02788	Lactotransferrin					0.000824822														0.144192
Lcp1	HUMAN											P13796	Plastin-2					0.000729023														0.127445
Golga3	HUMAN											Q08378	Golgin subfamily A member 3					0.000711368														0.124358
Krt14	HUMAN											P02533	Keratin, type I cytoskeletal 14					0.000273489														0.0478103
Rpl6	HUMAN											Q02878	60S ribosomal protein L6					0.00232356														0.406196
Gsto1	HUMAN											P78417	Glutathione S-transferase omega-1					0.001062														0.185654
Lman2	HUMAN											Q12907	Vesicular integral-membrane protein VIP36					0.000734207														0.128351
Rpl21	HUMAN											P46778	60S ribosomal protein L21					0.00322943														0.564557
Rps25	HUMAN											P62851	40S ribosomal protein S25					0.00161633														0.28256
Sqrdl	HUMAN											Q9Y6N5	Sulfide:quinone oxidoreductase, mitochondrial					0.000509743														0.0891113
Krt6b	HUMAN											P04259	Keratin, type II cytoskeletal 6B					0.000210678														0.0368299
Ina	HUMAN											Q16352	Alpha-internexin					0.000120778														0.021114
H2A1C	RAT		P0C169	H2A1C_RAT P0C169 Histone H2A type 1 C OS Rattus norvegicus PE 1 SV 2	0	0	0	0	0	0												3			3
H2A1E	RAT		P0C170	H2A1E_RAT P0C170 Histone H2A type 1 E OS Rattus norvegicus PE 1 SV 2	0	0	0	0	0	0												3			3
Copg	COMMON		Q4AEF8	COPG_RAT Q4AEF8 Coatomer subunit gamma OS Rattus norvegicus GN Copg PE 2 SV 1	0.00187947	0.00269199	0.00225468	0.000932881	0.00113712	0.000902641		Q9Y678	Coatomer subunit gamma					0.000651103		0.275208	0.0250491	3	0.127102	0.00799191	3							0.113823
H2A3	RAT		Q4FZT6	H2A3_RAT Q4FZT6 Histone H2A type 3 OS Rattus norvegicus PE 2 SV 3	0	0	0	0	0	0												3			3
Ahcy	COMMON		P10760	SAHH_RAT P10760 Adenosylhomocysteinase OS Rattus norvegicus GN Ahcy PE 1 SV 3	0.000355442	0.00254699	0.000900537	0.00150842	0.00401239	0.00182005		P23526	Adenosylhomocysteinase					0.000676941		0.142868	0.1092	3	0.298569	0.108623	3							0.11834
Rab8b	RAT		P70550	RAB8B_RAT P70550 Ras related protein Rab 8B OS Rattus norvegicus GN Rab8b PE 1 SV 1	0	0	0	0.0012206	0.000254801	0												3	0.102106	0.106468	3
H2A1	RAT		P02262	H2A1_RAT P02262 Histone H2A type 1 OS Rattus norvegicus PE 1 SV 2	0	0	0	0.0379691	0	0												3	5.51805		3
Tubb5	RAT		P69897	TBB5_RAT P69897 Tubulin beta 5 chain OS Rattus norvegicus GN Tubb5 PE 1 SV 1	0.0102309	0.0146001	0.0115895	0.00721799	0.00776484	0.0106372										1.46598	0.0956507	3	1.11719	0.339097	3
Tubb2c	RAT		Q6P9T8	TBB2C_RAT Q6P9T8 Tubulin beta 2C chain OS Rattus norvegicus GN Tubb2c PE 1 SV 1	0.000726901	0.00468055	0	0.00358662	0.00711162	0.00555033										0.288809	0.272009	3	0.681602	0.139498	3
Hnrnpk	RAT		P61980	HNRPK_RAT P61980 Heterogeneous nuclear ribonucleoprotein K OS Rattus norvegicus GN Hnrnpk PE 1 SV 1	0.00328966	0.00318467	0.00349159	0.00443364	0.0058056	0.00398551										0.409236	0.0721813	3	0.60398	0.0443713	3
Rasl2	RAT		Q8K586	RANT_RAT Q8K586 GTP binding nuclear protein Ran testis specific isoform OS Rattus norvegicus GN Rasl2 9 PE 2 SV 1	0	0.00219409	0.00221319	0.00257226	0.00462813	0.0029153										0.259749	0.048369	3	0.422684	0.0582747	3
C11orf54	RAT		Q5U2Q3	CK054_RAT Q5U2Q3 Ester hydrolase C11orf54 homolog OS Rattus norvegicus PE 1 SV 1	0.00262209	0.00423743	0.00339791	0.0022253	0.00413713	0.00264711										0.41163	0.0556714	3	0.376166	0.0563359	3
Akr1b1	RAT		P07943	ALDR_RAT P07943 Aldose reductase OS Rattus norvegicus GN Akr1b1 PE 1 SV 3	0.00246227	0.003125	0.00262731	0.00162595	0.00381353	0.00220463										0.332325	0.0146651	3	0.315183	0.0828132	3
Rpl30	RAT		P62890	RL30_RAT P62890 60S ribosomal protein L30 OS Rattus norvegicus GN Rpl30 PE 2 SV 2	0.00235079	0.00213515	0.00255162	0.00203187	0.00186285	0.00214696										0.290124	0.0626359	3	0.263717	0.0586054	3
Atic	RAT		O35567	PUR9_RAT O35567 Bifunctional purine biosynthesis protein PURH OS Rattus norvegicus GN Atic PE 1 SV 2	0.000938891	0.00176485	0.000891314	0.00074128	0.00120437	0.000900297										0.14147	0.0347395	3	0.12007	0.0107004	3
Rab8a	RAT		P35280	RAB8A_RAT P35280 Ras related protein Rab 8A OS Rattus norvegicus GN Rab8a PE 2 SV 2	0.00039974	0.000342914	0.000432585	0.000478441	0	0.000892909										0.0485856	0.0117565	3	0.0971011	0.0389889	3
Acta2	RAT		P62738	ACTA_RAT P62738 Actin aortic smooth muscle OS Rattus norvegicus GN Acta2 PE 1 SV 1	0	0	0	8.26053e-05	0.00609434	0.0114692												3	0.75163	0.800377	3
Rab26	RAT		P51156	RAB26_RAT P51156 Ras related protein Rab 26 OS Rattus norvegicus GN Rab26 PE 2 SV 2	0	0.00126396	0.000534985	0.000471711	0.000412437	0.001009										0.100494	0.041632	3	0.0842827	0.0505997	3
Tuba3a	RAT		Q68FR8	TBA3_RAT Q68FR8 Tubulin alpha 3 chain OS Rattus norvegicus GN Tuba3a PE 2 SV 1	0	0	0.00388479	0.00880618	0	0.0103405										0.515969		3	1.36178	0.115937	3
Rab43	RAT		Q53B90	RAB43_RAT Q53B90 Ras related protein Rab 43 OS Rattus norvegicus GN Rab43 PE 2 SV 1	0.00160947	0.000745604	0	0.00120629	0.000663945	0										0.145123	0.0968411	3	0.122601	0.0745431	3
Rab4b	RAT		P51146	RAB4B_RAT P51146 Ras related protein Rab 4B OS Rattus norvegicus GN Rab4b PE 2 SV 1	0.000349082	0.0003237	0	0	0	0.000296422										0.0398018	0.00922961	3	0.0413872		3
Rplp0	COMMON		P19945	RLA0_RAT P19945 60S acidic ribosomal protein P0 OS Rattus norvegicus GN Rplp0 PE 1 SV 2	0.00154749	0.00220911	0.00198729	0.00187887	0.00209415	0.00239285		P05388	60S acidic ribosomal protein P0					0.00209805		0.232137	0.0296109	3	0.275865	0.0568788	3							0.366772
Tubb2b	RAT		Q3KRE8	TBB2B_RAT Q3KRE8 Tubulin beta 2B chain OS Rattus norvegicus GN Tubb2b PE 1 SV 1	0.000691472	0	0	0	0.00156282	0										0.0917682		3	0.164511		3
Cct4	RAT		Q7TPB1	TCPD_RAT Q7TPB1 T complex protein 1 subunit delta OS Rattus norvegicus GN Cct4 PE 1 SV 3	0.000999975	0.00122478	0.00090983	0.000910966	0.00148418	0.00108845										0.126486	0.00595597	3	0.146866	0.0127152	3
Rps14	RAT		P13471	RS14_RAT P13471 40S ribosomal protein S14 OS Rattus norvegicus GN Rps14 PE 2 SV 3	0.00242103	0.00252611	0.00209433	0.0017492	0.00117299	0.00174759										0.286383	0.0316254	3	0.207231	0.0727127	3
Actg2	RAT		P63269	ACTH_RAT P63269 Actin gamma enteric smooth muscle OS Rattus norvegicus GN Actg2 PE 2 SV 1	0	0	0	9.9734e-05	0	0												3	0.0144943		3
H2afj	RAT		A9UMV8	H2AJ_RAT A9UMV8 Histone H2A J OS Rattus norvegicus GN H2afj PE 2 SV 1	0.017953	0	0	0.0433416	0.00272507	0.0392545										2.38262		3	4.02217	3.26063	3
Actc1	RAT		P68035	ACTC_RAT P68035 Actin alpha cardiac muscle 1 OS Rattus norvegicus GN Actc1 PE 1 SV 1	0.00630536	0.00470986	0.000136515	0	0	0										0.446368	0.410646	3			3
H2A4	RAT		Q00728	H2A4_RAT Q00728 Histone H2A type 4 OS Rattus norvegicus PE 2 SV 2	0	0	0	0	0.0100084	0												3	1.05354		3
Pig trypsin	RAT		P00761	TRYP_PIG P00761 Trypsin OS Sus scrofa PE 1 SV 1	0.00367742	0.00842312	0.0266017	0.0256644	0.0495953	0.0259542										1.62903	1.65982	3	4.19143	0.892942	3
H2A1F	RAT		Q64598	H2A1F_RAT Q64598 Histone H2A type 1 F OS Rattus norvegicus PE 3 SV 3	0	0.00305232	0	0	0	0.0588657										0.313771		3	8.21899		3
Hnrnpf	RAT		Q794E4	HNRPF_RAT Q794E4 Heterogeneous nuclear ribonucleoprotein F OS Rattus norvegicus GN Hnrnpf PE 1 SV 3		0.00164669	0.00126466	0.00192301	0.00240348	0.00210678										0.168623	0.000923416	2	0.275544	0.0208542	3
H2B1	RAT		Q00715	H2B1_RAT Q00715 Histone H2B type 1 OS Rattus norvegicus PE 1 SV 2	0.0255392		0.026635	0.0494151	0.00168265	0.0554744										3.46351	0.104775	2	5.0347	4.21623	3
Cotl1	RAT		B0BNA5	COTL1_RAT B0BNA5 Coactosin like protein OS Rattus norvegicus GN Cotl1 PE 1 SV 1				0.00163995	0.001901	0.00218456													0.24782	0.0530911	3
Capza2	RAT		Q3T1K5	CAZA2_RAT Q3T1K5 F actin capping protein subunit alpha 2 OS Rattus norvegicus GN Capza2 PE 1 SV 1	0	0.000857921	0.00081196	0.000804584		0.000966079										0.0980175	0.0138951	3	0.125908	0.0126971	2
Msln	RAT		Q9ERA7	MSLN_RAT Q9ERA7 Mesothelin OS Rattus norvegicus GN Msln PE 2 SV 2	0.00226768	0.00269029	0.00238448	0.00190443		0.00120901										0.29807	0.020228	3	0.222788	0.0763427	2
Copb1	RAT		P23514	COPB_RAT P23514 Coatomer subunit beta OS Rattus norvegicus GN Copb1 PE 1 SV 1	0.00214538	0.00227194	0.00206076	0.00137027		0.00134124										0.263993	0.0269332	3	0.193204	0.00839588	2
Cct1	RAT		P28480	TCPA_RAT P28480 T complex protein 1 subunit alpha OS Rattus norvegicus GN Cct1 PE 1 SV 1	0.000846817	0.00136476		0.00131305		0.0010911										0.12634	0.0197351	2	0.171584	0.0272115	2
Arcn1	RAT		Q66H80	COPD_RAT Q66H80 Coatomer subunit delta OS Rattus norvegicus GN Arcn1 PE 2 SV 1	0.0012096	0.00140744	0.00120153	0.000947135												0.154932	0.00889071	3	0.137647		1
Cct2	RAT		Q5XIM9	TCPB_RAT Q5XIM9 T complex protein 1 subunit beta OS Rattus norvegicus GN Cct2 PE 1 SV 3	0.00109321	0.00122965	0.00078682		0.00122401											0.125331	0.0203117	3	0.128846		1
Aprt	RAT		P36972	APT_RAT P36972 Adenine phosphoribosyltransferase OS Rattus norvegicus GN Aprt PE 1 SV 1	0.00065779	0.00108502	0.000441176			0.00117899										0.0858106	0.026502	3	0.164613		1
Pbld	RAT		Q68G31	PBLD_RAT Q68G31 Phenazine biosynthesis like domain containing protein OS Rattus norvegicus GN Pbld PE 2 SV 1		0.00214382	0.00125648			0.00121639										0.193631	0.0378277	2	0.169835		1
Psmb1	RAT		P18421	PSB1_RAT P18421 Proteasome subunit beta type 1 OS Rattus norvegicus GN Psmb1 PE 1 SV 3	0.00100083		0.000868389	0.000945872												0.124081	0.0123655	2	0.137464		1
Ube2n	RAT		Q9EQX9	UBE2N_RAT Q9EQX9 Ubiquitin conjugating enzyme E2 N OS Rattus norvegicus GN Ube2n PE 1 SV 1		0.00244353	0.0016985	0.0016338	0.00205212	0.00213607										0.23839	0.0181007	2	0.250568	0.0426557	3
Stip1	RAT		O35814	STIP1_RAT O35814 Stress induced phosphoprotein 1 OS Rattus norvegicus GN Stip1 PE 1 SV 1		0.00182216	0.00115266	0.00128298	0.00174209	0.00179618										0.170203	0.0241971	2	0.206875	0.0380599	3
Got1	RAT		P13221	AATC_RAT P13221 Aspartate aminotransferase cytoplasmic OS Rattus norvegicus GN Got1 PE 1 SV 3		0.00121253	0.000939442	0.00134863	0.00275024	0.00188936										0.12471	9.12902e-05	2	0.249767	0.0483076	3
H2afz	RAT		P0C0S7	H2AZ_RAT P0C0S7 Histone H2A Z OS Rattus norvegicus GN H2afz PE 2 SV 2	0.0208914		0	0.0436107	0.00701291	0.0400656										2.77259		2	4.22341	3.04109	3
Kpnb1	RAT		P52296	IMB1_RAT P52296 Importin subunit beta 1 OS Rattus norvegicus GN Kpnb1 PE 1 SV 1		0.00112615		0.000819601	0.000864056	0.00106164										0.115766		1	0.119432	0.0286379	3
Vamp2	RAT		P63045	VAMP2_RAT P63045 Vesicle associated membrane protein 2 OS Rattus norvegicus GN Vamp2 PE 1 SV 2	0.00314839			0.00172406	0.0014987	0.00157692										0.417836		1	0.209498	0.0473103	3
Prkar1a	RAT		P09456	KAP0_RAT P09456 cAMP dependent protein kinase type I alpha regulatory subunit OS Rattus norvegicus GN Prkar1a PE 2 S				0.000781269	0.00136634	0.0010482													0.134574	0.0182583	3
Pam	RAT		P14925	AMD_RAT P14925 Peptidyl glycine alpha amidating monooxygenase OS Rattus norvegicus GN Pam PE 1 SV 1				0.0014671	0.00192998	0.00138968													0.203469	0.00959521	3
Hist1h4b	RAT		P62804	H4_RAT P62804 Histone H4 OS Rattus norvegicus GN Hist1h4b PE 1 SV 2	0.0150211		0.0155472	0.0252507		0.0251435										2.02923	0.0505048	2	3.59014	0.112485	2
Dci	RAT		P23965	D3D2_RAT P23965 3 2 trans enoyl CoA isomerase mitochondrial OS Rattus norvegicus GN Dci PE 1 SV 1	0.000992218		0.00122986	0.000932048	0.00120242											0.147514	0.0223909	2	0.131014	0.0062799	2
Hba1	COMMON		P01946	HBA_RAT P01946 Hemoglobin subunit alpha 1 2 OS Rattus norvegicus GN Hba1 PE 1 SV 3		0.00236383			0.00402529	0.00270611		P69905	Hemoglobin subunit alpha					0.0192368		0.242996		1	0.40078	0.0324497	2							3.36291
Iah1	RAT		Q711G3	IAH1_RAT Q711G3 Isoamyl acetate hydrolyzing esterase 1 homolog OS Rattus norvegicus GN Iah1 PE 2 SV 2		0.0018566			0.0020077	0.00102861										0.190854		1	0.17748	0.0478886	2
Anp32a	RAT		P49911	AN32A_RAT P49911 Acidic leucine rich nuclear phosphoprotein 32 family member A OS Rattus norvegicus GN Anp32a PE 2 SV					0.00291862	0.00164397													0.268383	0.0549389	2
Krt77	RAT		Q6IG01	K2C1B_RAT Q6IG01 Keratin type II cytoskeletal 1b OS Rattus norvegicus GN Krt77 PE 2 SV 1					0.000349768	0.000513991													0.0542917	0.0247106	2
Rpl5	COMMON		P09895	RL5_RAT P09895 60S ribosomal protein L5 OS Rattus norvegicus GN Rpl5 PE 1 SV 3		0.000993076	0.00151635	0.000945862				P46777	60S ribosomal protein L5					0.00315734		0.151742	0.0702244	2	0.137462		1							0.551955
Hint1	RAT		P62959	HINT1_RAT P62959 Histidine triad nucleotide binding protein 1 OS Rattus norvegicus GN Hint1 PE 1 SV 5		0.00240346			0.00666749											0.247069		1	0.701859		1
Nucb1	RAT		Q63083	NUCB1_RAT Q63083 Nucleobindin 1 OS Rattus norvegicus GN Nucb1 PE 1 SV 1				0.00101292	0.00139484	0.00114663													0.151377	0.00755245	3
Hnrnpd	RAT		Q9JJ54	HNRPD_RAT Q9JJ54 Heterogeneous nuclear ribonucleoprotein D0 OS Rattus norvegicus GN Hnrnpd PE 2 SV 1			0.00250414		0.00383603	0.00162218										0.332594		1	0.315148	0.125377	2
Hbb2	RAT		P11517	HBB2_RAT P11517 Hemoglobin subunit beta 2 OS Rattus norvegicus PE 1 SV 2		0.000747552			0.00119708	0.000217307										0.0768465		1	0.0781766	0.0676497	2
Cct3	RAT		Q6P502	TCPG_RAT Q6P502 T complex protein 1 subunit gamma OS Rattus norvegicus GN Cct3 PE 1 SV 1						0.00118664													0.165682		1
Aco1	COMMON		Q63270	ACOC_RAT Q63270 Cytoplasmic aconitate hydratase OS Rattus norvegicus GN Aco1 PE 1 SV 1		0.00127923						P21399	Cytoplasmic aconitate hydratase					0.000612038		0.131502		1										0.106994
Igfbp4	RAT		P21744	IBP4_RAT P21744 Insulin like growth factor binding protein 4 OS Rattus norvegicus GN Igfbp4 PE 1 SV 2				0.00210657	0.00237474	0.00182029													0.270093	0.0312942	3
Wbp2	RAT		Q8R478	WBP2_RAT Q8R478 WW domain binding protein 2 OS Rattus norvegicus GN Wbp2 PE 1 SV 1				0.0610915	0.0578358	0.0560725													7.59853	1.40935	3
Pyy	RAT		P10631	PYY_RAT P10631 Peptide YY OS Rattus norvegicus GN Pyy PE 1 SV 1				0.0121773	0.00414007	0.00422435													0.931784	0.729754	3
Lppr3	RAT		Q7TMB0	LPPR3_RAT Q7TMB0 Lipid phosphate phosphatase related protein type 3 OS Rattus norvegicus GN Lppr3 PE 2 SV 1					0.0459621	0.0280863													4.37986	0.64824	2
Psma3	RAT		P18422	PSA3_RAT P18422 Proteasome subunit alpha type 3 OS Rattus norvegicus GN Psma3 PE 1 SV 3						0.00116947													0.163284		1
Adh5	RAT		P12711	ADHX_RAT P12711 Alcohol dehydrogenase class 3 OS Rattus norvegicus GN Adh5 PE 1 SV 2					0.000770914														0.0811509		1
Tmsb4x	RAT		P62329	TYB4_RAT P62329 Thymosin beta 4 OS Rattus norvegicus GN Tmsb4x PE 1 SV 2					0.00481711														0.507077		1
Hexa	RAT		Q641X3	HEXA_RAT Q641X3 Beta hexosaminidase subunit alpha OS Rattus norvegicus GN Hexa PE 2 SV 1
Pdxk	COMMON		O35331	PDXK_RAT O35331 Pyridoxal kinase OS Rattus norvegicus GN Pdxk PE 1 SV 1	0.00178074	0.00278864	0.00245765		0.00129861	0.00104615		O00764	Pyridoxal kinase					0.000531259		0.283138	0.0451483	3	0.141383	0.00662299	2							0.0928727
Rps7	RAT		P62083	RS7_RAT P62083 40S ribosomal protein S7 OS Rattus norvegicus GN Rps7 PE 1 SV 1	0.0019735	0.00140037	0.001286	0.000629459		0.00170415										0.192223	0.0618275	3	0.164709	0.103562	2
Serbp1	RAT		Q6AXS5	PAIRB_RAT Q6AXS5 Plasminogen activator inhibitor 1 RNA binding protein OS Rattus norvegicus GN Serbp1 PE 1 SV 2	0.000615095	0.000725481	0.00078848	0.000836892		0.000713758										0.0869779	0.0157683	3	0.110641	0.0155343	2
Oxct1	RAT		B2GV06	SCOT1_RAT B2GV06 Succinyl CoA 3 ketoacid coenzyme A transferase 1 mitochondrial OS Rattus norvegicus GN Oxct1 PE 1 S	0.000813071	0.00124201	0.0012655	0.000527723		0.000569229										0.134554	0.0306716	3	0.0780857	0.00196814	2
Hsph1	RAT		Q66HA8	HS105_RAT Q66HA8 Heat shock protein 105 kDa OS Rattus norvegicus GN Hsph1 PE 1 SV 1		0.000836821	0.000658951	0.000861304	0.000661798											0.0867718	0.00105878	2	0.097419	0.0392505	2
Rps9	COMMON		P29314	RS9_RAT P29314 40S ribosomal protein S9 OS Rattus norvegicus GN Rps9 PE 1 SV 4		0.00148731		0.00126275		0.00129729		P46781	40S ribosomal protein S9					0.00122538		0.152891		1	0.182323	0.00168627	2							0.214215
Iapp	RAT		P12969	IAPP_RAT P12969 Islet amyloid polypeptide OS Rattus norvegicus GN Iapp PE 1 SV 1	0.00808997			0.00212023		0.00292568										1.07365		1	0.358312	0.0709633	2
Nit1	RAT		Q7TQ94	NIT1_RAT Q7TQ94 Nitrilase homolog 1 OS Rattus norvegicus GN Nit1 PE 2 SV 1	0.000981387	0.000846918	0.000852457		0.00107745											0.110176	0.0217521	3	0.113419		1
Ap1b1	RAT		P52303	AP1B1_RAT P52303 AP 1 complex subunit beta 1 OS Rattus norvegicus GN Ap1b1 PE 1 SV 1	0.000628741	0.000916406	0.00285932	0.000612034												0.185805	0.168063	3	0.0889469		1
Pabpc1	RAT		Q9EPH8	PABP1_RAT Q9EPH8 Polyadenylate binding protein 1 OS Rattus norvegicus GN Pabpc1 PE 2 SV 1		0.00121375	0.00137519	0.00116036												0.15371	0.0409269	2	0.168636		1
Rpl10	RAT		Q6PDV7	RL10_RAT Q6PDV7 60S ribosomal protein L10 OS Rattus norvegicus GN Rpl10 PE 1 SV 3	0.00154705					0.000952938										0.205316		1	0.133052		1
Rpl10a	RAT		P62907	RL10A_RAT P62907 60S ribosomal protein L10a OS Rattus norvegicus GN Rpl10a PE 1 SV 2			0.00154551			0.00117093										0.205272		1	0.163489		1
Cdc42	RAT		Q8CFN2	CDC42_RAT Q8CFN2 Cell division control protein 42 homolog OS Rattus norvegicus GN Cdc42 PE 1 SV 2			0.00162651	0.00110367												0.216029		1	0.160396		1
Aga	RAT		P30919	ASPG_RAT P30919 N 4 Beta N acetylglucosaminyl L asparaginase OS Rattus norvegicus GN Aga PE 1 SV 2		0.00155939		0.00123543												0.160301		1	0.179545		1
Rpl23	RAT		P62832	RL23_RAT P62832 60S ribosomal protein L23 OS Rattus norvegicus GN Rpl23 PE 2 SV 1	0.00324243	0.00339426	0.00281527													0.384385	0.0416953	3
Cct5	RAT		Q68FQ0	TCPE_RAT Q68FQ0 T complex protein 1 subunit epsilon OS Rattus norvegicus GN Cct5 PE 1 SV 1	0.000749064	0.000781925	0.000759889													0.0935728	0.0114504	3
H3f3b	RAT		P84245	H33_RAT P84245 Histone H3 3 OS Rattus norvegicus GN H3f3b PE 1 SV 2	0.0172688		0.0124855	0		0.0252782										1.97505	0.44797	2	3.52942		2
H31	RAT		Q6LED0	H31_RAT Q6LED0 Histone H3 1 OS Rattus norvegicus PE 1 SV 3	0		0	0.0295748		0.0252207												2	3.90974	0.549221	2
Maob	RAT		P19643	AOFB_RAT P19643 Amine oxidase flavin containing B OS Rattus norvegicus GN Maob PE 1 SV 3	0.0027508		0.00269217	0.00232712		0.002635										0.36132	0.0053046	2	0.353053	0.0210052	2
Rab13	RAT		P35286	RAB13_RAT P35286 Ras related protein Rab 13 OS Rattus norvegicus GN Rab13 PE 2 SV 2	0.000612778	0.000330344		0		0.000317089										0.0576415	0.0334927	2	0.0442728		2
Ndufs1	RAT		Q66HF1	NDUS1_RAT Q66HF1 NADH ubiquinone oxidoreductase 75 kDa subunit mitochondrial OS Rattus norvegicus GN Ndufs1 PE 1 SV	0.000946756		0.00137774	0.0011711		0.000775443										0.154318	0.0405457	2	0.139233	0.0437888	2
Atp2a1	RAT		Q64578	AT2A1_RAT Q64578 Sarcoplasmic endoplasmic reticulum calcium ATPase 1 OS Rattus norvegicus GN Atp2a1 PE 2 SV 1	0.00284816		0.000670248	0.000746385		0.000870247										0.233506	0.204333	2	0.114989	0.00921648	2
Atp2a3	RAT		P18596	AT2A3_RAT P18596 Sarcoplasmic endoplasmic reticulum calcium ATPase 3 OS Rattus norvegicus GN Atp2a3 PE 1 SV 1	0.00273554		0.00339975	0.00101491		0.000691502										0.407296	0.062581	2	0.122023	0.0360256	2
Sec22b	RAT		Q4KM74	SC22B_RAT Q4KM74 Vesicle trafficking protein SEC22b OS Rattus norvegicus GN Sec22b PE 1 SV 3	0.00160514			0.000878481		0.00145084										0.213025		1	0.16512	0.0529631	2
Bat1	RAT		Q63413	UAP56_RAT Q63413 Spliceosome RNA helicase Bat1 OS Rattus norvegicus GN Bat1 PE 2 SV 3		0.00142266			0.00148374	0.00217861										0.146246		1	0.230185	0.104649	2
Slc3a2	RAT		Q794F9	4F2_RAT Q794F9 4F2 cell surface antigen heavy chain OS Rattus norvegicus GN Slc3a2 PE 1 SV 1			0.000934363	0.00102511		0.00105501										0.1241		1	0.148142	0.001185	2
Gnao1	COMMON		P59215	GNAO_RAT P59215 Guanine nucleotide binding protein G o subunit alpha OS Rattus norvegicus GN Gnao1 PE 1 SV 2	0.000231766			0.000513404		0.000782708										0.0307587		1	0.0919484	0.0245159	2			0.0858295
Sub1	RAT		Q63396	TCP4_RAT Q63396 Activated RNA polymerase II transcriptional coactivator p15 OS Rattus norvegicus GN Sub1 PE 2 SV 3	0.00156797			0.00167759	0.00234995											0.208092		1	0.245587	0.00252074	2
Psma4	RAT		P21670	PSA4_RAT P21670 Proteasome subunit alpha type 4 OS Rattus norvegicus GN Psma4 PE 1 SV 1		0.00196662	0.00088371		0.00156495											0.159768	0.0599566	2	0.164736		1
Psma1	RAT		P18420	PSA1_RAT P18420 Proteasome subunit alpha type 1 OS Rattus norvegicus GN Psma1 PE 1 SV 2		0.000919626			0.00150458											0.0945352		1	0.158381		1
Etfb	RAT		Q68FU3	ETFB_RAT Q68FU3 Electron transfer flavoprotein subunit beta OS Rattus norvegicus GN Etfb PE 2 SV 3			0.00183616	0.00093204												0.243875		1	0.135453		1
Psma5	RAT		P34064	PSA5_RAT P34064 Proteasome subunit alpha type 5 OS Rattus norvegicus GN Psma5 PE 2 SV 1		0.00123604			0.00207995											0.127062		1	0.218948		1
Vdac3	RAT		Q9R1Z0	VDAC3_RAT Q9R1Z0 Voltage dependent anion selective channel protein 3 OS Rattus norvegicus GN Vdac3 PE 1 SV 2				0.00151535															0.220226		1
Suclg1	RAT		P13086	SUCA_RAT P13086 Succinyl CoA ligase GDP forming subunit alpha mitochondrial OS Rattus norvegicus GN Suclg1 PE 2 S	0.00126348		0.00052369													0.118619	0.069386	2
Pdhb	RAT		P49432	ODPB_RAT P49432 Pyruvate dehydrogenase E1 component subunit beta mitochondrial OS Rattus norvegicus GN Pdhb PE 1 SV	0.000724402		0.000731744													0.0966635	0.000742552	2
Actr3	RAT		Q4V7C7	ARP3_RAT Q4V7C7 Actin related protein 3 OS Rattus norvegicus GN Actr3 PE 1 SV 1	0.000927136	0.00220529														0.174871	0.0732943	2
Mapk3	RAT		P21708	MK03_RAT P21708 Mitogen activated protein kinase 3 OS Rattus norvegicus GN Mapk3 PE 1 SV 5	0.000410062	0.000590454														0.0575591	0.00443788	2
Esd	RAT		B0BNE5	ESTD_RAT B0BNE5 S formylglutathione hydrolase OS Rattus norvegicus GN Esd PE 2 SV 1		0.000962883														0.098982		1
Pgap1	RAT		Q765A7	PGAP1_RAT Q765A7 GPI inositol deacylase OS Rattus norvegicus GN Pgap1 PE 1 SV 1	0.00039219															0.0520493		1
Ppp2	RAT		P63331	PP2AA_RAT P63331 Serine threonine protein phosphatase 2A catalytic subunit alpha isoform OS Rattus norvegicus GN Ppp2		0.000818767														0.0841672		1
Mylc2b	RAT		P18666	MRLC2_RAT P18666 Myosin regulatory light chain MRLC2 OS Rattus norvegicus GN Mylc2b PE 2 SV 3
Atp1a2	RAT		P06686	AT1A2_RAT P06686 Sodium potassium transporting ATPase subunit alpha 2 OS Rattus norvegicus GN Atp1a2 PE 1 SV 1			0.000494077	0.00058739		0.000685155										0.0656223		1	0.0905144	0.00728163	2
Hist1h2ba	RAT		Q00729	H2B1A_RAT Q00729 Histone H2B type 1 A OS Rattus norvegicus GN Hist1h2ba PE 1 SV 2	0			0.0062408		0.00101457												1	0.524317	0.541162	2
Rps12	COMMON		P63324	RS12_RAT P63324 40S ribosomal protein S12 OS Rattus norvegicus GN Rps12 PE 1 SV 2			0.00152738	0.00111204		0.00106283		P25398	40S ribosomal protein S12					0.00104381		0.202863		1	0.155005	0.00934618	2							0.182475
Srprb	COMMON		Q4FZX7	SRPRB_RAT Q4FZX7 Signal recognition particle receptor subunit beta OS Rattus norvegicus GN Srprb PE 2 SV 1			0.00107967	0.00386064		0.00345873		Q9Y5M8	Signal recognition particle receptor subunit beta					0.000400798		0.143399		1	0.521992	0.0552603	2							0.0700659
Rpl3	COMMON		P21531	RL3_RAT P21531 60S ribosomal protein L3 OS Rattus norvegicus GN Rpl3 PE 1 SV 3				0.000847761		0.000856067		P39023	60S ribosomal protein L3					0.00144824					0.121366	0.00260126	2							0.253175
Actr1a	RAT		P85515	ACTZ_RAT P85515 Alpha centractin OS Rattus norvegicus GN Actr1a PE 1 SV 1						0.00144897													0.20231		1
Lmnb1	RAT		P70615	LMNB1_RAT P70615 Lamin B1 OS Rattus norvegicus GN Lmnb1 PE 1 SV 3				0.000943591															0.137132		1
Krt73	RAT		Q6IG03	K2C73_RAT Q6IG03 Keratin type II cytoskeletal 73 OS Rattus norvegicus GN Krt73 PE 1 SV 1					0.00217497														0.22895		1
Ndrg1	RAT		Q6JE36	NDRG1_RAT Q6JE36 Protein NDRG1 OS Rattus norvegicus GN Ndrg1 PE 1 SV 1						0.00105156													0.146821		1
Rnpep	RAT		O09175	AMPB_RAT O09175 Aminopeptidase B OS Rattus norvegicus GN Rnpep PE 1 SV 2		0.000456534														0.0469306		1
Rph3al	RAT		O54880	RPH3L_RAT O54880 Rab effector Noc2 OS Rattus norvegicus GN Rph3al PE 1 SV 1						0.00123561													0.172519		1
Ifng	RAT		P01581	IFNG_RAT P01581 Interferon gamma OS Rattus norvegicus GN Ifng PE 2 SV 1					0.00729493														0.767907		1
Ampd2	RAT		Q02356	AMPD2_RAT Q02356 AMP deaminase 2 OS Rattus norvegicus GN Ampd2 PE 2 SV 2						0.00096799													0.135153		1
Pgam2	RAT		P16290	PGAM2_RAT P16290 Phosphoglycerate mutase 2 OS Rattus norvegicus GN Pgam2 PE 2 SV 2	0	0	0		0													3			1
Arf2	RAT		P84082	ARF2_RAT P84082 ADP ribosylation factor 2 OS Rattus norvegicus GN Arf2 PE 2 SV 1	0	0	0	0														3			1
Camk2b	RAT		P08413	KCC2B_RAT P08413 Calcium calmodulin dependent protein kinase type II beta chain OS Rattus norvegicus GN Camk2b PE 1 S	0.00149948	0.000859965	0.00202734			0.000950203										0.185557	0.0911789	3	0.13267		1
Arf3	RAT		P61206	ARF3_RAT P61206 ADP ribosylation factor 3 OS Rattus norvegicus GN Arf3 PE 2 SV 2	0	0	0	0.00049013														3	0.0712307		1
Trim54	RAT		Q5XIH6	TRI54_RAT Q5XIH6 Tripartite motif containing protein 54 OS Rattus norvegicus GN Trim54 PE 2 SV 1	0.0250085	0.0126862	0.0269693	0.00974197												2.73503	1.24618	3	1.4158		1
Lap3	RAT		Q68FS4	AMPL_RAT Q68FS4 Cytosol aminopeptidase OS Rattus norvegicus GN Lap3 PE 1 SV 1	0.00051412		0.000543352	0.000495061												0.070199	0.00278303	2	0.0719472		1
Ctrb1	COMMON		P07338	CTRB1_RAT P07338 Chymotrypsinogen B OS Rattus norvegicus GN Ctrb1 PE 1 SV 1	0.00073429	0.00133158			0.00106813			P17538	Chymotrypsinogen B					0.000918517		0.117167	0.027883	2	0.112437		1							0.160572
Por	RAT		P00388	NCPR_RAT P00388 NADPH cytochrome P450 reductase OS Rattus norvegicus GN Por PE 1 SV 3			0.000906809			0.000455475										0.12044		1	0.0635947		1
Rps3a	COMMON		P49242	RS3A_RAT P49242 40S ribosomal protein S3a OS Rattus norvegicus GN Rps3a PE 1 SV 2	0.00259088	0.00154425	0.00175278					P61247	40S ribosomal protein S3a					0.00191908		0.24513	0.0931649	3										0.335486
Cpb1	COMMON		P19223	CBPB1_RAT P19223 Carboxypeptidase B OS Rattus norvegicus GN Cpb1 PE 1 SV 1	0.000471826	0.00116098	0.000266894					P15086	Carboxypeptidase B					0.0102197		0.0724709	0.0428081	3										1.78656
Pgrmc1	RAT		P70580	PGRC1_RAT P70580 Membrane associated progesterone receptor component 1 OS Rattus norvegicus GN Pgrmc1 PE 1 SV 3	0.00233103	0.000782771	0.00229847													0.231702	0.13099	3
Camk2g	RAT		P11730	KCC2G_RAT P11730 Calcium calmodulin dependent protein kinase type II gamma chain OS Rattus norvegicus GN Camk2g PE 2	0	0	0															3
Arf5	RAT		P84083	ARF5_RAT P84083 ADP ribosylation factor 5 OS Rattus norvegicus GN Arf5 PE 1 SV 2	0	0.000907303	0.0013245													0.134593	0.0584417	3
Ufm1	RAT		Q5BJP3	UFM1_RAT Q5BJP3 Ubiquitin fold modifier 1 OS Rattus norvegicus GN Ufm1 PE 2 SV 1	0.00170338	0.00303554	0.0016899													0.254186	0.0501145	3
Cmpk1	RAT		Q4KM73	KCY_RAT Q4KM73 UMP CMP kinase OS Rattus norvegicus GN Cmpk1 PE 1 SV 2	0.00106748	0.0017628	0.000932657													0.148918	0.0293482	3
Ddc	RAT		P14173	DDC_RAT P14173 Aromatic L amino acid decarboxylase OS Rattus norvegicus GN Ddc PE 1 SV 1	0.001078	0.00253686	0.00156451													0.203882	0.0589558	3
Gpsm1	RAT		Q9R080	GPSM1_RAT Q9R080 G protein signaling modulator 1 OS Rattus norvegicus GN Gpsm1 PE 1 SV 1	0.00141012	0.00142264	0.00154769													0.179649	0.0303605	3
Akr1a1	COMMON		P51635	AK1A1_RAT P51635 Alcohol dehydrogenase NADP OS Rattus norvegicus GN Akr1a1 PE 1 SV 2	0.00110869		0.00119008					P14550	Alcohol dehydrogenase [NADP+]					0.000977292		0.152602	0.00772498	2										0.170846
Camk2a	RAT		P11275	KCC2A_RAT P11275 Calcium calmodulin dependent protein kinase type II alpha chain OS Rattus norvegicus GN Camk2a PE 1	0		0															2
Abhd14b	RAT		Q6DGG1	ABHEB_RAT Q6DGG1 Abhydrolase domain containing protein 14B OS Rattus norvegicus GN Abhd14b PE 2 SV 1	0.00115435		0.00134072													0.165635	0.0175878	2
Camk2d	RAT		P15791	KCC2D_RAT P15791 Calcium calmodulin dependent protein kinase type II delta chain OS Rattus norvegicus GN Camk2d PE 2	0		0															2
Qdpr	RAT		P11348	DHPR_RAT P11348 Dihydropteridine reductase OS Rattus norvegicus GN Qdpr PE 1 SV 1		0.00168165														0.172869		1
Stoml2	RAT		Q4FZT0	STML2_RAT Q4FZT0 Stomatin like protein 2 OS Rattus norvegicus GN Stoml2 PE 1 SV 1			0.00195102													0.25913		1
Purb	RAT		Q68A21	PURB_RAT Q68A21 Transcriptional activator protein Pur beta OS Rattus norvegicus GN Purb PE 1 SV 3
Rps21	RAT		P05765	RS21_RAT P05765 40S ribosomal protein S21 OS Rattus norvegicus GN Rps21 PE 1 SV 1
Aldh3a2	RAT		P30839	AL3A2_RAT P30839 Fatty aldehyde dehydrogenase OS Rattus norvegicus GN Aldh3a2 PE 1 SV 1	0.000910377		0.00113845	0.000694151												0.136013	0.0214866	2	0.100881		1
Ddx39	RAT		Q5U216	DDX39_RAT Q5U216 ATP dependent RNA helicase DDX39 OS Rattus norvegicus GN Ddx39 PE 2 SV 1		0.000604696				0										0.0621613		1
Psmb7	RAT		Q9JHW0	PSB7_RAT Q9JHW0 Proteasome subunit beta type 7 OS Rattus norvegicus GN Psmb7 PE 1 SV 1				0.000684263															0.0994439		1
Hist1h1c	RAT		P15865	H12_RAT P15865 Histone H1 2 OS Rattus norvegicus GN Hist1h1c PE 1 SV 3	0.003774		0.00215746													0.393706	0.151543	2
Trub2	RAT		Q5XFW2	TRUB2_RAT Q5XFW2 Probable tRNA pseudouridine synthase 2 OS Rattus norvegicus GN Trub2 PE 2 SV 1	0.0171273	0.00767503														1.53101	1.0494	2
Rps13	RAT		P62278	RS13_RAT P62278 40S ribosomal protein S13 OS Rattus norvegicus GN Rps13 PE 2 SV 2		0.00289194	0.00147972													0.246909	0.0712415	2
Ssr4	RAT		Q07984	SSRD_RAT Q07984 Translocon associated protein subunit delta OS Rattus norvegicus GN Ssr4 PE 2 SV 1	0.00245216		0.00185638													0.285999	0.0557738	2
Psmc3	RAT		Q63569	PRS6A_RAT Q63569 26S protease regulatory subunit 6A OS Rattus norvegicus GN Psmc3 PE 2 SV 1		0.00104644	0.00126762													0.137967	0.0429861	2
Ogdh	RAT		Q5XI78	ODO1_RAT Q5XI78 2 oxoglutarate dehydrogenase E1 component mitochondrial OS Rattus norvegicus GN Ogdh PE 1 SV 1	0.000985747		0.000846553													0.12163	0.0130005	2
Nsfl1c	RAT		O35987	NSF1C_RAT O35987 NSFL1 cofactor p47 OS Rattus norvegicus GN Nsfl1c PE 1 SV 1		0.000570706														0.0586671		1
Prkar1b	RAT		P81377	KAP1_RAT P81377 cAMP dependent protein kinase type I beta regulatory subunit OS Rattus norvegicus GN Prkar1b PE 2 SV
Gnat3	RAT		P29348	GNAT3_RAT P29348 Guanine nucleotide binding protein G t subunit alpha 3 OS Rattus norvegicus GN Gnat3 PE 1 SV 3	0.00322125					0.00031993										0.427505		1	0.0446695		1
Rps20	RAT		P60868	RS20_RAT P60868 40S ribosomal protein S20 OS Rattus norvegicus GN Rps20 PE 3 SV 1	0.00229828			0.00173781												0.305014		1	0.252556		1
Gcsh	RAT		Q5I0P2	GCSH_RAT Q5I0P2 Glycine cleavage system H protein mitochondrial OS Rattus norvegicus GN Gcsh PE 2 SV 1						0.000311038													0.043428		1
Rps11	RAT		P62282	RS11_RAT P62282 40S ribosomal protein S11 OS Rattus norvegicus GN Rps11 PE 1 SV 3				0.00135664															0.19716		1
Rnase1	RAT		P00684	RNS1B_RAT P00684 Ribonuclease pancreatic beta type OS Rattus norvegicus GN Rnase1 PE 1 SV 1					0.00120984														0.127355		1
Cdc37	RAT		Q63692	CDC37_RAT Q63692 Hsp90 co chaperone Cdc37 OS Rattus norvegicus GN Cdc37 PE 1 SV 2					0.000954169														0.100441		1
Isoc1	RAT		Q6I7R3	ISOC1_RAT Q6I7R3 Isochorismatase domain containing protein 1 OS Rattus norvegicus GN Isoc1 PE 2 SV 1						0.000713551													0.0996279		1
Rab11b	RAT		O35509	RB11B_RAT O35509 Ras related protein Rab 11B OS Rattus norvegicus GN Rab11b PE 2 SV 4				0.00166371															0.241787		1
Prss1	COMMON		P00762	TRY1_RAT P00762 Anionic trypsin 1 OS Rattus norvegicus GN Prss1 PE 1 SV 1		0.00157534						P07477	Trypsin-1					0.0107714		0.161941		1										1.88301
Ppp2c	RAT		P62716	PP2AB_RAT P62716 Serine threonine protein phosphatase 2A catalytic subunit beta isoform OS Rattus norvegicus GN Ppp2c		0																1
Stxbp1	RAT		P61765	STXB1_RAT P61765 Syntaxin binding protein 1 OS Rattus norvegicus GN Stxbp1 PE 1 SV 1		0.00135992														0.139796		1
Dctn2	RAT		Q6AYH5	DCTN2_RAT Q6AYH5 Dynactin subunit 2 OS Rattus norvegicus GN Dctn2 PE 1 SV 1		0.00122825														0.126261		1
Prkacb	RAT		P68182	KAPCB_RAT P68182 cAMP dependent protein kinase catalytic subunit beta OS Rattus norvegicus GN Prkacb PE 1 SV 2		0.000924922														0.0950796		1
Glul	RAT		P09606	GLNA_RAT P09606 Glutamine synthetase OS Rattus norvegicus GN Glul PE 1 SV 3		0.000930094														0.0956113		1
Rgs18	RAT		Q4L0E8	RGS18_RAT Q4L0E8 Regulator of G protein signaling 18 OS Rattus norvegicus GN Rgs18 PE 2 SV 1			0.00097172													0.129062		1
Pgd	RAT		P85968	6PGD_RAT P85968 6 phosphogluconate dehydrogenase decarboxylating OS Rattus norvegicus GN Pgd PE 1 SV 1		0.000945364														0.0971811		1
Gpd2	RAT		P35571	GPDM_RAT P35571 Glycerol 3 phosphate dehydrogenase mitochondrial OS Rattus norvegicus GN Gpd2 PE 1 SV 1	0.00149017															0.197767		1
Dnm1l	RAT		O35303	DNM1L_RAT O35303 Dynamin 1 like protein OS Rattus norvegicus GN Dnm1l PE 1 SV 1		0.000754817														0.0775933		1
Psme1	RAT		Q63797	PSME1_RAT Q63797 Proteasome activator complex subunit 1 OS Rattus norvegicus GN Psme1 PE 2 SV 1					0.00168579														0.177456		1
Fgl1	COMMON		Q5M8C6	FGL1_RAT Q5M8C6 Fibrinogen like protein 1 OS Rattus norvegicus GN Fgl1 PE 2 SV 1					0.0666338			Q08830	Fibrinogen-like protein 1					0.00082427					7.01426		1							0.144096
Timm8b	RAT		P62078	TIM8B_RAT P62078 Mitochondrial import inner membrane translocase subunit Tim8 B OS Rattus norvegicus GN Timm8b PE 2 S						0.00532421													0.743381		1
Spata1	RAT		Q6AY22	SPAT1_RAT Q6AY22 Spermatogenesis associated protein 1 OS Rattus norvegicus GN Spata1 PE 2 SV 1				0.000416029															0.0604615		1
Glg1	RAT		Q62638	GSLG1_RAT Q62638 Golgi apparatus protein 1 OS Rattus norvegicus GN Glg1 PE 1 SV 1				0.00190421															0.276738		1
Rab11a	RAT		P62494	RB11A_RAT P62494 Ras related protein Rab 11A OS Rattus norvegicus GN Rab11a PE 1 SV 3				0.00149269															0.216933		1
Atp4a	RAT		P09626	ATP4A_RAT P09626 Potassium transporting ATPase alpha chain 1 OS Rattus norvegicus GN Atp4a PE 2 SV 3						0.000712337													0.0994585		1
Atox1	RAT		Q9WUC4	ATOX1_RAT Q9WUC4 Copper transport protein ATOX1 OS Rattus norvegicus GN Atox1 PE 1 SV 1						0.00120928													0.168843		1
Efcab3	RAT		Q66HC0	EFCB3_RAT Q66HC0 EF hand calcium binding domain containing protein 3 OS Rattus norvegicus GN Efcab3 PE 2 SV 1				0.000531719															0.0772748		1
Cand1	RAT		P97536	CAND1_RAT P97536 Cullin associated NEDD8 dissociated protein 1 OS Rattus norvegicus GN Cand1 PE 1 SV 1	0.00103691	0.00144257	0.00160139													0.1662	0.0406174	3
Abat	COMMON		P50554	GABT_RAT P50554 4 aminobutyrate aminotransferase mitochondrial OS Rattus norvegicus GN Abat PE 1 SV 3	0.00159962	0.00137988	0.00206058					P80404	4-aminobutyrate aminotransferase, mitochondrial					0.00117938		0.209274	0.0659689	3										0.206174
Ppp1ca	RAT		P62138	PP1A_RAT P62138 Serine threonine protein phosphatase PP1 alpha catalytic subunit OS Rattus norvegicus GN Ppp1ca PE 1	0	0	0															3
Comt	RAT		P22734	COMT_RAT P22734 Catechol O methyltransferase OS Rattus norvegicus GN Comt PE 1 SV 2	0.00317943	0.00259542	0.00183375													0.310771	0.0969879	3
Sec31a	RAT		Q9Z2Q1	SC31A_RAT Q9Z2Q1 Protein transport protein Sec31A OS Rattus norvegicus GN Sec31a PE 1 SV 2	0.00127409	0.00186687	0.0012577													0.176015	0.0138032	3
Ppp1cc	RAT		P63088	PP1G_RAT P63088 Serine threonine protein phosphatase PP1 gamma catalytic subunit OS Rattus norvegicus GN Ppp1cc PE 1	0	0.000820341	0													0.084329		3
Ugcgl1	RAT		Q9JLA3	UGGG1_RAT Q9JLA3 UDP glucose glycoprotein glucosyltransferase 1 OS Rattus norvegicus GN Ugcgl1 PE 1 SV 2	0.00115611	0.00125097	0.0015269													0.16161	0.0377711	3
Sec13	COMMON		Q5XFW8	SEC13_RAT Q5XFW8 Protein SEC13 homolog OS Rattus norvegicus GN Sec13 PE 1 SV 1	0.00149754	0.00121526	0.00159358					P55735	Protein SEC13 homolog					0.000648759		0.178442	0.0467944	3										0.113414
Echdc1	RAT		Q6AYG5	ECHD1_RAT Q6AYG5 Enoyl CoA hydratase domain containing protein 1 OS Rattus norvegicus GN Echdc1 PE 1 SV 1	0.00107957	0.0022342														0.186472	0.0610913	2
Wars	COMMON		Q6P7B0	SYWC_RAT Q6P7B0 Tryptophanyl tRNA synthetase cytoplasmic OS Rattus norvegicus GN Wars PE 1 SV 2		0.00135791	0.000781659					P23381	Tryptophan--tRNA ligase, cytoplasmic					0.00044397		0.121704	0.0252941	2			0							0.077613
Ppp1r1a	RAT		P19103	PPR1A_RAT P19103 Protein phosphatase 1 regulatory subunit 1A OS Rattus norvegicus GN Ppp1r1a PE 2 SV 1	0.00152258	0.00285731														0.247897	0.0648106	2
Cycs	RAT		P62898	CYC_RAT P62898 Cytochrome c somatic OS Rattus norvegicus GN Cycs PE 1 SV 2		0.00110061	0.0013983													0.149429	0.0513212	2
Uso1	RAT		P41542	USO1_RAT P41542 General vesicular transport factor p115 OS Rattus norvegicus GN Uso1 PE 1 SV 1		0.00139171	0.00123499													0.153546	0.0148242	2
Try3	RAT		P08426	TRY3_RAT P08426 Cationic trypsin 3 OS Rattus norvegicus GN Try3 PE 2 SV 1		0.00145988	0.000924653													0.136441	0.0192772	2
Gars	RAT		Q5I0G4	SYG_RAT Q5I0G4 Glycyl tRNA synthetase Fragment OS Rattus norvegicus GN Gars PE 1 SV 1	0.00109914		0.000871039													0.130781	0.0213421	2
Armet	RAT		P0C5H9	ARMET_RAT P0C5H9 Protein ARMET OS Rattus norvegicus GN Armet PE 1 SV 1	0.00168502		0.00167023													0.222731	0.00126583	2
Gorasp2	RAT		Q9R064	GORS2_RAT Q9R064 Golgi reassembly stacking protein 2 OS Rattus norvegicus GN Gorasp2 PE 1 SV 3	0.000789202															0.104738		1
Eif3b	RAT		Q4G061	EIF3B_RAT Q4G061 Eukaryotic translation initiation factor 3 subunit B OS Rattus norvegicus GN Eif3b PE 1 SV 1		0.00070121														0.0720826		1
Atp6v1e1	RAT		Q6PCU2	VATE1_RAT Q6PCU2 V type proton ATPase subunit E 1 OS Rattus norvegicus GN Atp6v1e1 PE 1 SV 1	0.00119628															0.158763		1
Aldh7a1	RAT		Q64057	AL7A1_RAT Q64057 Alpha aminoadipic semialdehyde dehydrogenase Fragment OS Rattus norvegicus GN Aldh7a1 PE 1 SV 1		0.00123447														0.126901		1
Eif3i	RAT		B0BNA7	EIF3I_RAT B0BNA7 Eukaryotic translation initiation factor 3 subunit I OS Rattus norvegicus GN Eif3i PE 2 SV 1	0.00055701															0.0739233		1
Psmc5	RAT		P62198	PRS8_RAT P62198 26S protease regulatory subunit 8 OS Rattus norvegicus GN Psmc5 PE 1 SV 1		0.000461976														0.04749		1
Txnl1	RAT		Q920J4	TXNL1_RAT Q920J4 Thioredoxin like protein 1 OS Rattus norvegicus GN Txnl1 PE 1 SV 3	0.00119625															0.15876		1
Tbxas1	RAT		P49430	THAS_RAT P49430 Thromboxane A synthase OS Rattus norvegicus GN Tbxas1 PE 2 SV 1		0.00351616														0.361452		1
Gmppa	RAT		Q5XIC1	GMPPA_RAT Q5XIC1 Mannose 1 phosphate guanyltransferase alpha OS Rattus norvegicus GN Gmppa PE 2 SV 1
Dars	RAT		P15178	SYDC_RAT P15178 Aspartyl tRNA synthetase cytoplasmic OS Rattus norvegicus GN Dars PE 2 SV 1
Psmd2	RAT		Q4FZT9	PSMD2_RAT Q4FZT9 26S proteasome non ATPase regulatory subunit 2 OS Rattus norvegicus GN Psmd2 PE 2 SV 1
Sar1b	RAT		Q5HZY2	SAR1B_RAT Q5HZY2 GTP binding protein SAR1b OS Rattus norvegicus GN Sar1b PE 2 SV 1
Mri1	RAT		Q5HZE4	EI2BL_RAT Q5HZE4 Translation initiation factor eIF 2B subunit alpha beta delta like protein OS Rattus norvegicus PE 2
Hist1h1t	RAT		P06349	H1T_RAT P06349 Histone H1t OS Rattus norvegicus GN Hist1h1t PE 1 SV 2	0		0															2
Adrbk1	RAT		P26817	ARBK1_RAT P26817 Beta adrenergic receptor kinase 1 OS Rattus norvegicus GN Adrbk1 PE 2 SV 1	0.00871366		0.00490231													0.903771	0.357311	2
Adrm1	RAT		Q9JMB5	ADRM1_RAT Q9JMB5 Proteasomal ubiquitin receptor ADRM1 OS Rattus norvegicus GN Adrm1 PE 2 SV 2	0.000313094		0.00033581													0.0430768	0.00215633	2
Uchl3	RAT		Q91Y78	UCHL3_RAT Q91Y78 Ubiquitin carboxyl terminal hydrolase isozyme L3 OS Rattus norvegicus GN Uchl3 PE 1 SV 1	0.000710881	0.000697604														0.0830281	0.0160033	2
Pc	RAT		P52873	PYC_RAT P52873 Pyruvate carboxylase mitochondrial OS Rattus norvegicus GN Pc PE 1 SV 2	0.00502927		0.00355552													0.569846	0.138041	2
Pcyox1	RAT		Q99ML5	PCYOX_RAT Q99ML5 Prenylcysteine oxidase OS Rattus norvegicus GN Pcyox1 PE 1 SV 1	0.00121062		0.00134154													0.169424	0.0123836	2
Dld	RAT		Q6P6R2	DLDH_RAT Q6P6R2 Dihydrolipoyl dehydrogenase mitochondrial OS Rattus norvegicus GN Dld PE 1 SV 1	0.000888638		0.000747975													0.10864	0.0131455	2
Dcx	RAT		Q9ESI7	DCX_RAT Q9ESI7 Neuronal migration protein doublecortin OS Rattus norvegicus GN Dcx PE 2 SV 2		0.000489142	0.000846994													0.0813893	0.0439914	2
Ap2b1	RAT		P62944	AP2B1_RAT P62944 AP 2 complex subunit beta 1 OS Rattus norvegicus GN Ap2b1 PE 2 SV 1		0.000287582	0.000376304													0.0397713	0.0144371	2
Hdlbp	RAT		Q9Z1A6	VIGLN_RAT Q9Z1A6 Vigilin OS Rattus norvegicus GN Hdlbp PE 1 SV 1	0.00195191		0.00153019													0.231142	0.0394633	2
Rpl9	RAT		P17077	RL9_RAT P17077 60S ribosomal protein L9 OS Rattus norvegicus GN Rpl9 PE 1 SV 1	0.000459399		0.000686904													0.076101	0.0214001	2
Sdh	RAT		Q920L2	DHSA_RAT Q920L2 Succinate dehydrogenase ubiquinone flavoprotein subunit mitochondrial OS Rattus norvegicus GN Sdh	0.000635512		0.000545672													0.0784083	0.00839096	2
Psap	RAT		P10960	SAP_RAT P10960 Sulfated glycoprotein 1 OS Rattus norvegicus GN Psap PE 1 SV 1		0.000527572	0.000389726													0.0529978	0.00174699	2
Dstn	COMMON		Q7M0E3	DEST_RAT Q7M0E3 Destrin OS Rattus norvegicus GN Dstn PE 1 SV 3		0.00328622						P60981	Destrin					0.000745043		0.337815		1										0.130245
G6pdx	RAT		P05370	G6PD_RAT P05370 Glucose 6 phosphate 1 dehydrogenase OS Rattus norvegicus GN G6pdx PE 1 SV 3		0.000630655														0.0648298		1
Vcl	RAT		P85972	VINC_RAT P85972 Vinculin OS Rattus norvegicus GN Vcl PE 1 SV 1		0.0012778														0.131354		1
Gstm3	RAT		P08009	GSTM4_RAT P08009 Glutathione S transferase Yb 3 OS Rattus norvegicus GN Gstm3 PE 1 SV 2		0.00045018														0.0462774		1
Idh3a	RAT		Q99NA5	IDH3A_RAT Q99NA5 Isocitrate dehydrogenase NAD subunit alpha mitochondrial OS Rattus norvegicus GN Idh3a PE 1 SV 1			0.000668239													0.0887541		1
Pdcd6ip	RAT		Q9QZA2	PDC6I_RAT Q9QZA2 Programmed cell death 6 interacting protein OS Rattus norvegicus GN Pdcd6ip PE 1 SV 2		0.000906372														0.0931728		1
Bnip1	RAT		Q8VHI8	SEC20_RAT Q8VHI8 Vesicle transport protein SEC20 OS Rattus norvegicus GN Bnip1 PE 2 SV 1		0.000753856														0.0774945		1
Gpld1	RAT		Q8R2H5	PHLD_RAT Q8R2H5 Phosphatidylinositol glycan specific phospholipase D OS Rattus norvegicus GN Gpld1 PE 2 SV 1	0.0108408															1.43873		1
Tpt1	RAT		P63029	TCTP_RAT P63029 Translationally controlled tumor protein OS Rattus norvegicus GN Tpt1 PE 1 SV 1		0.00346951														0.356657		1
Aars	RAT		P50475	SYAC_RAT P50475 Alanyl tRNA synthetase cytoplasmic Fragments OS Rattus norvegicus GN Aars PE 1 SV 2		0.000436586														0.04488		1
Maoa	RAT		P21396	AOFA_RAT P21396 Amine oxidase flavin containing A OS Rattus norvegicus GN Maoa PE 1 SV 1			0.0008344													0.110823		1
Acaa1b	RAT		P07871	THIKB_RAT P07871 3 ketoacyl CoA thiolase B peroxisomal OS Rattus norvegicus GN Acaa1b PE 2 SV 2			0															1
Ddt	COMMON		P80254	DOPD_RAT P80254 D dopachrome decarboxylase OS Rattus norvegicus GN Ddt PE 1 SV 3		0.000800705						P30046	D-dopachrome decarboxylase					0.00196397		0.0823105		1										0.343333
Rpl35	COMMON		P17078	RL35_RAT P17078 60S ribosomal protein L35 OS Rattus norvegicus GN Rpl35 PE 1 SV 3	0.00242593							P42766	60S ribosomal protein L35					0.00251388		0.321955		1										0.439466
Rps15a	COMMON		P62246	RS15A_RAT P62246 40S ribosomal protein S15a OS Rattus norvegicus GN Rps15a PE 1 SV 2			0.00249264					P62244	40S ribosomal protein S15a					0.00182615		0.331067		1										0.319241
Pnlip	COMMON		P27657	LIPP_RAT P27657 Pancreatic triacylglycerol lipase OS Rattus norvegicus GN Pnlip PE 1 SV 1		0.000579088						P16233	Pancreatic triacylglycerol lipase					0.00187337		0.0595288		1										0.327495
Iqub	RAT		Q45GW3	IQUB_RAT Q45GW3 IQ and ubiquitin like domain containing protein OS Rattus norvegicus GN Iqub PE 2 SV 2	0.00246038															0.326528		1
Baiap2l1	RAT		Q3KR97	BI2L1_RAT Q3KR97 Brain specific angiogenesis inhibitor 1 associated protein 2 like protein 1 OS Rattus norvegicus GN	0.00189917															0.252047		1
Ccbl2	RAT		Q58FK9	KAT3_RAT Q58FK9 Kynurenine oxoglutarate transaminase 3 OS Rattus norvegicus GN Ccbl2 PE 2 SV 1		0.00350314														0.360114		1
Tars	RAT		Q5XHY5	SYTC_RAT Q5XHY5 Threonyl tRNA synthetase cytoplasmic OS Rattus norvegicus GN Tars PE 2 SV 1		0.00075841														0.0779627		1
Capzb	RAT		Q5XI32	CAPZB_RAT Q5XI32 F actin capping protein subunit beta OS Rattus norvegicus GN Capzb PE 1 SV 1		0.000383118														0.0393836		1
Gstm2	RAT		P08010	GSTM2_RAT P08010 Glutathione S transferase Mu 2 OS Rattus norvegicus GN Gstm2 PE 1 SV 2		0																1
Fkbp1a	RAT		Q62658	FKB1A_RAT Q62658 Peptidyl prolyl cis trans isomerase FKBP1A OS Rattus norvegicus GN Fkbp1a PE 2 SV 3			0.00163929													0.217727		1
Gosr2	RAT		O35165	GOSR2_RAT O35165 Golgi SNAP receptor complex member 2 OS Rattus norvegicus GN Gosr2 PE 1 SV 2	0.00527174															0.699636		1
Psmc2	RAT		Q63347	PRS7_RAT Q63347 26S protease regulatory subunit 7 OS Rattus norvegicus GN Psmc2 PE 1 SV 3		0.000509947														0.0524213		1
Slc2a2	RAT		P12336	GTR2_RAT P12336 Solute carrier family 2 facilitated glucose transporter member 2 OS Rattus norvegicus GN Slc2a2 PE	0.000910907															0.12089		1
Eif2s3	RAT		P81795	IF2G_RAT P81795 Eukaryotic translation initiation factor 2 subunit 3 OS Rattus norvegicus GN Eif2s3 PE 1 SV 2		0.000705203														0.0724931		1
KIAA1310	RAT		Q3KR73	K1310_RAT Q3KR73 Uncharacterized protein KIAA1310 homolog OS Rattus norvegicus PE 2 SV 1		0.00307074														0.315665		1
Aldh6a1	RAT		Q02253	MMSA_RAT Q02253 Methylmalonate semialdehyde dehydrogenase acylating mitochondrial OS Rattus norvegicus GN Aldh6a1	0.000824134															0.109374		1
Rnaseh2b	RAT		Q5XI96	RNH2B_RAT Q5XI96 Ribonuclease H2 subunit B OS Rattus norvegicus GN Rnaseh2b PE 2 SV 1	0.0045844															0.608415		1
Drd3	RAT		P19020	DRD3_RAT P19020 D 3 dopamine receptor OS Rattus norvegicus GN Drd3 PE 1 SV 1	0.0074997															0.995317		1
Dnajb11	RAT		Q6TUG0	DJB11_RAT Q6TUG0 DnaJ homolog subfamily B member 11 OS Rattus norvegicus GN Dnajb11 PE 2 SV 1	0.000793379															0.105293		1
Sars	RAT		Q6P799	SYSC_RAT Q6P799 Seryl tRNA synthetase cytoplasmic OS Rattus norvegicus GN Sars PE 1 SV 3		0.000399897														0.0411084		1
Ndufv2	RAT		P19234	NDUV2_RAT P19234 NADH dehydrogenase ubiquinone flavoprotein 2 mitochondrial OS Rattus norvegicus GN Ndufv2 PE 1 SV			0.00109975													0.146066		1
Sytl4	RAT		Q8VHQ7	SYTL4_RAT Q8VHQ7 Synaptotagmin like protein 4 OS Rattus norvegicus GN Sytl4 PE 1 SV 1			0.00183171													0.243284		1
Acaa1a	RAT		P21775	THIKA_RAT P21775 3 ketoacyl CoA thiolase A peroxisomal OS Rattus norvegicus GN Acaa1a PE 2 SV 2			0.000608176													0.0807767		1
Tdo2	RAT		P21643	T23O_RAT P21643 Tryptophan 2 3 dioxygenase OS Rattus norvegicus GN Tdo2 PE 2 SV 1			0.000881628													0.117096		1
Map2k1	RAT		Q01986	MP2K1_RAT Q01986 Dual specificity mitogen activated protein kinase kinase 1 OS Rattus norvegicus GN Map2k1 PE 1 SV 2		0.000819622														0.0842551		1
Pafah1b1	RAT		P63004	LIS1_RAT P63004 Platelet activating factor acetylhydrolase IB subunit alpha OS Rattus norvegicus GN Pafah1b1 PE 1 SV		0.000706329														0.0726088		1
Atp6v1c1	RAT		Q5FVI6	VATC1_RAT Q5FVI6 V type proton ATPase subunit C 1 OS Rattus norvegicus GN Atp6v1c1 PE 2 SV 1			0.000657287													0.0872994		1
Haao	RAT		P46953	3HAO_RAT P46953 3 hydroxyanthranilate 3 4 dioxygenase OS Rattus norvegicus GN Haao PE 1 SV 2			0.000315544													0.0419098		1
Sardh	RAT		Q64380	SARDH_RAT Q64380 Sarcosine dehydrogenase mitochondrial OS Rattus norvegicus GN Sardh PE 1 SV 2	0.000638575															0.084748		1
Tm9sf2	RAT		Q66HG5	TM9S2_RAT Q66HG5 Transmembrane 9 superfamily member 2 OS Rattus norvegicus GN Tm9sf2 PE 2 SV 1			0.000605184													0.0803792		1
Sfrs12	RAT		Q9JKL7	SFR12_RAT Q9JKL7 Splicing factor arginine serine rich 12 OS Rattus norvegicus GN Sfrs12 PE 1 SV 1			0.00129532													0.172042		1
Fis1	RAT		P84817	FIS1_RAT P84817 Mitochondrial fission 1 protein OS Rattus norvegicus GN Fis1 PE 1 SV 1			0.000567287													0.0753458		1
Ptgr2	RAT		Q5BK81	PTGR2_RAT Q5BK81 Prostaglandin reductase 2 OS Rattus norvegicus GN Ptgr2 PE 2 SV 2			0.000477156													0.0633749		1
Asns	RAT		P49088	ASNS_RAT P49088 Asparagine synthetase glutamine hydrolyzing OS Rattus norvegicus GN Asns PE 2 SV 3		0.000587613														0.0604052		1
Acads	RAT		P15651	ACADS_RAT P15651 Short chain specific acyl CoA dehydrogenase mitochondrial OS Rattus norvegicus GN Acads PE 1 SV 2	0.000425616															0.0564854		1
Eif3h	RAT		Q6P9U8	EIF3H_RAT Q6P9U8 Eukaryotic translation initiation factor 3 subunit H OS Rattus norvegicus GN Eif3h PE 2 SV 1		0.000472123														0.048533		1
Suox	RAT		Q07116	SUOX_RAT Q07116 Sulfite oxidase mitochondrial OS Rattus norvegicus GN Suox PE 1 SV 2	0.000875467															0.116187		1
Prrc1	RAT		Q3T1I4	PRRC1_RAT Q3T1I4 Protein PPRC1 OS Rattus norvegicus GN Prrc1 PE 2 SV 1		0.00108813														0.111858		1
Akr1c9	RAT		P23457	DIDH_RAT P23457 3 alpha hydroxysteroid dehydrogenase OS Rattus norvegicus GN Akr1c9 PE 1 SV 1		0.000372217														0.038263		1
Ak1	RAT		P39069	KAD1_RAT P39069 Adenylate kinase isoenzyme 1 OS Rattus norvegicus GN Ak1 PE 1 SV 3		0.000209747														0.0215615		1
Sfxn1	RAT		Q63965	SFXN1_RAT Q63965 Sideroflexin 1 OS Rattus norvegicus GN Sfxn1 PE 2 SV 4			0.000159191													0.0211434		1
Rlc	RAT		P13832	MRLCA_RAT P13832 Myosin regulatory light chain RLC A OS Rattus norvegicus GN Rlc a PE 2 SV 2
tubb4a	HUMAN											P04350	Tubulin beta-4A chain
Zc3h13	HUMAN											Q5T200	Zinc finger CCCH domain-containing protein 13
Clps	HUMAN											P04118	Colipase					0.00364241														0.636751
Eef1g	HUMAN											P26641	Elongation factor 1-gamma					0.00191989														0.335627
Nefh	HUMAN											P12036	Neurofilament heavy polypeptide					0.000812182														0.141982
Efhd2	HUMAN											Q96C19	EF-hand domain-containing protein D2					0.000339826														0.059407
Pabpc4	HUMAN											Q13310	Polyadenylate-binding protein 4					0.000582045														0.101751
Ankra2	HUMAN											Q9H9E1	Ankyrin repeat family A protein 2					0.0137946														2.41152
Pdia2	HUMAN											Q13087	Protein disulfide-isomerase A2					0.00477489														0.834727
Reg3a	HUMAN											Q06141	Regenerating islet-derived protein 3-alpha					0.00958179														1.67505
Gp2	HUMAN											P55259	Pancreatic secretory granule membrane major glycoprotein GP2					0.00179393														0.313608
Akr7a3	HUMAN											O95154	Aflatoxin B1 aldehyde reductase member 3					0.000821677														0.143642
Nefl	HUMAN											P07196	Neurofilament light polypeptide					0.000202397														0.0353823
Cel	HUMAN											P19835	Bile salt-activated lipase					0.00267452														0.467549
Hbg1	HUMAN											P69891	Hemoglobin subunit gamma-1					0.000245628														0.0429398
Prss2	HUMAN											P07478	Trypsin-2					0.029947														5.23521
Cpa2	HUMAN											P48052	Carboxypeptidase A2					0.00816206														1.42686
Rrbp1	HUMAN											Q9P2E9	Ribosome-binding protein 1					0.00219468														0.383665
Gsta1	HUMAN											P08263	Glutathione S-transferase A1					0.00344153														0.601634
Rab5c	HUMAN											P51148	Ras-related protein Rab-5C					0.000411844														0.0719969
Hbe1	HUMAN											P02100	Hemoglobin subunit epsilon					0.000129989														0.0227242
Pla2g1b	HUMAN											P04054	Phospholipase A2					0.00171517														0.299839
Eif2s2	HUMAN											P20042	Eukaryotic translation initiation factor 2 subunit 2					0.000128767														0.0225105
Pabpc3	HUMAN											Q9H361	Polyadenylate-binding protein 3					0.000278625														0.0487081
Tspan5	HUMAN											P62079	Tetraspanin-5
Slc22a25	HUMAN											Q6T423	Solute carrier family 22 member 25
Cyb5a	HUMAN											P00167	Cytochrome b5					0.00299664														0.523861
Pdcd4	HUMAN											Q53EL6	Programmed cell death protein 4					0.00142378														0.248899
Rpl24	HUMAN											P83731	60S ribosomal protein L24					0.00239785														0.419182
Nefm	HUMAN											P07197	Neurofilament medium polypeptide					0.000391922														0.0685143
Cuzd1	HUMAN											Q86UP6	CUB and zona pellucida-like domain-containing protein 1					0.00620057														1.08396
Phgdh	HUMAN											O43175	D-3-phosphoglycerate dehydrogenase					0.000713793														0.124783
Rps5	HUMAN											P46782	40S ribosomal protein S5					0.00144966														0.253425
C3	HUMAN											P01024	Complement C3					0.00132793														0.232144
Rbm19	HUMAN											Q9Y4C8	Probable RNA-binding protein 19					0.000576942														0.100859
Fkbp4	HUMAN											Q02790	Peptidyl-prolyl cis-trans isomerase FKBP4					0.000498696														0.0871801
Coil	HUMAN											P38432	Coilin					0.000245174														0.0428604
Spink1	HUMAN											P00995	Pancreatic secretory trypsin inhibitor					0.007412														1.29574
Cela3a	HUMAN											P09093	Chymotrypsin-like elastase family member 3A					0.00281535														0.492168
Tmem97	HUMAN											Q5BJF2	Transmembrane protein 97					0.00139752														0.24431
Try6	HUMAN											Q8NHM4	Putative trypsin-6					0.00114117														0.199495
Ctrb2	HUMAN											Q6GPI1	Chymotrypsinogen B2					0.0194297														3.39663
Hist1h2aj	HUMAN											Q99878	Histone H2A type 1-J					0.0139807														2.44404
Cela2a	HUMAN											P08217	Chymotrypsin-like elastase family member 2A					0.00157764														0.275797
Hist1h1b	HUMAN											P16401	Histone H1.5					0.00134459														0.235057
Xpnpep1	HUMAN											Q9NQW7	Xaa-Pro aminopeptidase 1					0.000499248														0.0872766
Prss3	HUMAN											P35030	Trypsin-3					0.000185041														0.0323481
Iqsec2	HUMAN											Q5JU85	IQ motif and SEC7 domain-containing protein 2
Cpa1	HUMAN											P15085	Carboxypeptidase A1					0.0126142														2.20516
Gsta2	HUMAN											P09210	Glutathione S-transferase A2					0.00402574														0.703764
Rpl27a	HUMAN											P46776	60S ribosomal protein L27a					0.00376235														0.657719
Cela3b	HUMAN											P08861	Chymotrypsin-like elastase family member 3B					0.00366636														0.640939
Banf1	HUMAN											O75531	Barrier-to-autointegration factor					0.00366468														0.640645
Serpina3	HUMAN											P01011	Alpha-1-antichymotrypsin					0.00132236														0.23117
LRRC59	HUMAN											Q96AG4	Leucine-rich repeat-containing protein 59					0.00120375														0.210435
Csda	HUMAN											P16989	DNA-binding protein A					0.000572233														0.100035
F11r	HUMAN											Q9Y624	Junctional adhesion molecule A					0.000544343														0.0951599
Syncrip	HUMAN											O60506	Heterogeneous nuclear ribonucleoprotein Q					0.00053136														0.0928903
Hnrnpr	HUMAN											O43390	Heterogeneous nuclear ribonucleoprotein R					0.000459068														0.0802524
Ociad1	HUMAN											Q9NX40	OCIA domain-containing protein 1					0.000226384														0.0395755
Reg1a	HUMAN											P05451	Lithostathine-1-alpha		0.000433634	0.00195381	0.00350297	0.0398126										0.229802	0.185098	3		6.95988
Reg1b	HUMAN											P48304	Lithostathine-1-beta		0.00363875		0.00383788	0.0748197										0.455478	0.0105072	2		13.0797
Prdx4	HUMAN											Q13162	Peroxiredoxin-4				0.000192333	0.00185863										0.0231984		1		0.324919
Olfm4	HUMAN											Q6UX06	Olfactomedin-4			0.00105826		0.0069737										0.11564		1		1.21911
Krt5	COMMON		Q6P6Q2	K2C5_RAT Q6P6Q2 Keratin type II cytoskeletal 5 OS Rattus norvegicus GN Krt5 PE 1 SV 1			0.000646783	0.000566977				P13647	Keratin, type II cytoskeletal 5				0.000155772	0.000945367		0.0859043		1	0.0823988		1			0.0187885		1		0.165265
Tubb1	HUMAN											Q9H4B7	Tubulin beta-1 chain		0.000155222			0.000908699										0.0191128		1		0.158855
Myh11	COMMON		Q63862	MYH11_RAT Q63862 Myosin 11 Fragments OS Rattus norvegicus GN Myh11 PE 2 SV 3	0.000694199		0.00094732	0.000251106		0.00146206		P35749	Myosin-11				0.00027747	0.00150045		0.108976	0.023823	2	0.120315	0.118542	2			0.0334672		1		0.262303
Pdia4	COMMON		P38659	PDIA4_RAT P38659 Protein disulfide isomerase A4 OS Rattus norvegicus GN Pdia4 PE 1 SV 2	0.0023398	0.00314067	0.0028666	0.00142383	0.00156562	0.00104963		P13667	Protein disulfide-isomerase A4		0.000620374		0.00111176	0.00456123		0.338038	0.0374875	3	0.172761	0.0309628	3			0.105242	0.040805	2		0.797375
Rtn4	HUMAN											Q9NQC3	Reticulon-4		0.00163434	0.00203058	0.0022461	0.00980321										0.231348	0.035787	3		1.71376
Hist1hie	HUMAN											P10412	Histone H1.4		0.0019367	0.00274147	0.00243256	0.0106044										0.277148	0.0336367	3		1.85381
P4hb	COMMON		P04785	PDIA1_RAT P04785 Protein disulfide isomerase OS Rattus norvegicus GN P4hb PE 1 SV 2	0.00869362	0.0137863	0.00878778	0.00323948	0.00468855	0.00240754		P07237	Protein disulfide-isomerase	0.00453689	0.00484746	0.00447832	0.00606509	0.018807		1.24605	0.148371	3	0.433495	0.0850698	3			0.568216	0.12452	4		3.28777
Ephx1	HUMAN											P07099	Epoxide hydrolase 1		0.00102457			0.00364536										0.126158		1		0.637267
Rps8	COMMON		P62243	RS8_RAT P62243 40S ribosomal protein S8 OS Rattus norvegicus GN Rps8 PE 1 SV 2	0.00261421	0.0018	0.00173201	0.00136886				P62241	40S ribosomal protein S8			0.00112834		0.00311716		0.254006	0.0835716	3	0.198937		1			0.123298		1		0.544929
Ppib	COMMON		P24368	PPIB_RAT P24368 Peptidyl prolyl cis trans isomerase B OS Rattus norvegicus GN Ppib PE 2 SV 3	0.00320215	0.00287291	0.00368974	0.00250177				P23284	Peptidyl-prolyl cis-trans isomerase B		0.00270028	0.0034828	0.00362637	0.00955023		0.403454	0.0991349	3	0.363582		1			0.383489	0.0525126	3		1.66953
Rps19	COMMON		P17074	RS19_RAT P17074 40S ribosomal protein S19 OS Rattus norvegicus GN Rps19 PE 2 SV 3		0.00160972	0.00166261					P39019	40S ribosomal protein S19				0.000377237	0.00110818		0.19315	0.0391378	2						0.0455006		1		0.193727
Eif4a1	HUMAN											P60842	Eukaryotic initiation factor 4A-I			0.000418351		0.00109348										0.0457145		1		0.191157
Rpl7a	COMMON		P62425	RL7A_RAT P62425 60S ribosomal protein L7a OS Rattus norvegicus GN Rpl7a PE 1 SV 2	0.00221274	0.000991032	0.0012902	0.00128866				P62424	60S ribosomal protein L7a			0.0011189		0.00279708		0.188966	0.0970979	3	0.187282		1			0.122266		1		0.488974
H2afv	HUMAN											Q71UI9	Histone H2A.V		0.000427899	0.0011366	0.000895389	0.00193804										0.0949621	0.0374958	3		0.3388
Tpm3	COMMON		Q63610	TPM3_RAT Q63610 Tropomyosin alpha 3 chain OS Rattus norvegicus GN Tpm3 PE 1 SV 2		0.00178297	0.000995743		0.00157629	0.000436811		P06753	Tropomyosin alpha-3 chain			0.0015284	0.000665284	0.00246668		0.157769	0.0360857	2	0.113459	0.0742044	2			0.123628	0.0613552	2		0.431215
Hspa5	COMMON		P06761	GRP78_RAT P06761 78 kDa glucose regulated protein OS Rattus norvegicus GN Hspa5 PE 1 SV 1	0.0200039	0.0265962	0.0215711	0.00728051	0.00783061	0.00455409		P11021	78 kDa glucose-regulated protein	0.00921709	0.00586101	0.00719599	0.0077434	0.0165832		2.75128	0.106168	3	0.839409	0.211517	3			0.84163	0.104636	4		2.899
Calr	COMMON		P18418	CALR_RAT P18418 Calreticulin OS Rattus norvegicus GN Calr PE 1 SV 1	0.0121589	0.0177433	0.0115233	0.00564198	0.00948016	0.00591861		P27797	Calreticulin		0.00480949	0.0060867	0.00627972	0.0123858		1.65604	0.151255	3	0.881419	0.100958	3			0.671584	0.082803	3		2.16523
Hist3h3	HUMAN											Q16695	Histone H3.1t			0.0116623		0.022435										1.27438		1		3.922
Krt84	HUMAN											Q9NSB2	Keratin, type II cuticular Hb4		0.000116179	0.000137839	0.000114351	0.000250622										0.0143867	0.00063872	3		0.0438128
Prph	HUMAN											P41219	Peripherin		0.000323354	0.000136382	0.000133879	0.000372783										0.0236221	0.0140377	3		0.0651684
Prdx6	HUMAN											P30041	Peroxiredoxin-6			0.0011012		0.00187555										0.120332		1		0.327876
Krt10	HUMAN											P13645	Keratin, type I cytoskeletal 10		0.000586244	0.000160547	0.00023788	0.000611097										0.0394738	0.0288727	3		0.10683
Pebp1	COMMON		P31044	PEBP1_RAT P31044 Phosphatidylethanolamine binding protein 1 OS Rattus norvegicus GN Pebp1 PE 1 SV 3	0.00529028	0.00836024	0.00499034	0.00290531	0.00706092	0.00339181		P30086	Phosphatidylethanolamine-binding protein 1	0.0068693	0.00620839	0.00533745	0.0056286	0.00976194		0.741438	0.10404	3	0.546359	0.172455	3			0.678907	0.0743262	4		1.70654
Rpsa	COMMON		P38983	RSSA_RAT P38983 40S ribosomal protein SA OS Rattus norvegicus GN Rpsa PE 1 SV 3	0.00364855	0.00357662	0.00363448	0.00200042	0.00317494	0.00185897		P08865	40S ribosomal protein SA		0.00145109	0.00115086	0.00124941	0.00214157		0.444869	0.0668622	3	0.294829	0.0374985	3			0.151711	0.0264738	3		0.374381
Lman1	COMMON		Q62902	LMAN1_RAT Q62902 Protein ERGIC 53 OS Rattus norvegicus GN Lman1 PE 1 SV 1	0.0046145		0.00246349					P49257	Protein ERGIC-53			0.000435814	0.00079863	0.00101514		0.469803	0.201677	2						0.0719749	0.0344391	2		0.177462
Rplp2	COMMON		P02401	RLA2_RAT P02401 60S acidic ribosomal protein P2 OS Rattus norvegicus GN Rplp2 PE 1 SV 2	0.00235419	0.00403903	0.00369372	0.00269289	0.00467619	0.00311763		P05387	60S acidic ribosomal protein P2		0.00336479	0.00350509	0.00271438	0.00505334		0.406077	0.0894282	3	0.439631	0.0505825	3			0.374908	0.0440225	3		0.883405
Ldha	HUMAN											P00338	L-lactate dehydrogenase A chain		0.00141147			0.00232389										0.173798		1		0.406254
Aldh1a	HUMAN											P00352	Retinal dehydrogenase 1	0.00582536	0.00524516	0.00519543	0.00290323	0.00715745										0.537017	0.129016	4		1.25124
Hsp90ab3p	HUMAN											Q58FF7	Putative heat shock protein HSP 90-beta-3		0.000156463	0.000176373	0.00036258	0.000364445										0.0274238	0.014124	3		0.0637108
Pdia6	COMMON		Q63081	PDIA6_RAT Q63081 Protein disulfide isomerase A6 OS Rattus norvegicus GN Pdia6 PE 1 SV 2	0.00952585	0.0137262	0.0119361	0.00422997	0.00412775	0.00394057		Q15084	Protein disulfide-isomerase A6		0.00171269	0.00222959	0.00298749	0.00352877		1.42019	0.160754	3	0.533149	0.0913165	3			0.27162	0.0785567	3		0.616885
Krt75	COMMON		Q6IG05	K2C75_RAT Q6IG05 Keratin type II cytoskeletal 75 OS Rattus norvegicus GN Krt75 PE 2 SV 2			0.000357072	0.000399175		0.000267178		O95678	Keratin, type II cytoskeletal 75		0.000540359		0.000276892	0.000648616		0.0474255		1	0.0476581	0.0146427	2			0.0499666	0.0234324	2		0.113388
Rpn	COMMON		P07153	RPN1_RAT P07153 Dolichyl diphosphooligosaccharide protein glycosyltransferase subunit 1 OS Rattus norvegicus GN Rpn	0.00214293		0.00264894	0.00188962				P04843	Dolichyl-diphosphooligosaccharide--protein glycosyltransferase subunit 1			0.00114327	0.00122809	0.00174449		0.318112	0.0476799	2	0.274619		1			0.136528	0.0164032	2		0.304965
Rps3	COMMON		P62909	RS3_RAT P62909 40S ribosomal protein S3 OS Rattus norvegicus GN Rps3 PE 2 SV 1	0.00279203	0.00301552	0.00250494	0.00201843	0.00184712	0.00201276		P23396	40S ribosomal protein S3		0.0016311	0.001789	0.00161983	0.00245547		0.337744	0.0305905	3	0.256268	0.0538985	3			0.197236	0.00312297	3		0.429256
Tpm1	COMMON		P04692	TPM1_RAT P04692 Tropomyosin alpha 1 chain OS Rattus norvegicus GN Tpm1 PE 1 SV 3		0.00108882						P09493	Tropomyosin alpha-1 chain			0.0010215		0.00137551		0.111928		1						0.111622		1		0.240461
Rpl7	COMMON		P05426	RL7_RAT P05426 60S ribosomal protein L7 OS Rattus norvegicus GN Rpl7 PE 1 SV 2		0.00129829	0.002093					P18124	60S ribosomal protein L7		0.00089037	0.000958007		0.00130356		0.205725	0.102196	2			0			0.107159	0.00349948	2		0.227884
Krt18	COMMON		Q5BJY9	K1C18_RAT Q5BJY9 Keratin type I cytoskeletal 18 OS Rattus norvegicus GN Krt18 PE 1 SV 3	0.0028525	0.00135571	0.00217913	0.00380329	0.000823415	0.00327457		P05783	Keratin, type I cytoskeletal 18	0.0213318	0.00878668	0.007124	0.00746182	0.0148015		0.269119	0.120889	3	0.365538	0.246178	3			1.22503	0.622411	4		2.58754
Snd1	COMMON		Q66X93	SND1_RAT Q66X93 Staphylococcal nuclease domain containing protein 1 OS Rattus norvegicus GN Snd1 PE 2 SV 1	0.00135139	0.00130738	0.00171207		0.0007003	0.00110864		Q7KZF4	Staphylococcal nuclease domain-containing protein 1		0.000963417		0.0010895	0.00150886		0.180379	0.0465074	3	0.114254	0.0573274	2			0.125019	0.00903816	2		0.263773
Slc25a5	COMMON		Q09073	ADT2_RAT Q09073 ADP ATP translocase 2 OS Rattus norvegicus GN Slc25a5 PE 1 SV 3	0.00227147		0	0.00159629		0.00173544		P05141	ADP/ATP translocase 2		0.00134647	0.000331463		0.0012164		0.301456		2	0.237148	0.00729509	2			0.101007	0.0916231	2		0.212646
Eef2	COMMON		P05197	EF2_RAT P05197 Elongation factor 2 OS Rattus norvegicus GN Eef2 PE 1 SV 4	0.0037022	0.0058961	0.00353409	0.00288419	0.00457374	0.00328816		P13639	Elongation factor 2		0.00189187	0.00217946	0.00243602	0.00306749		0.522276	0.0734214	3	0.45324	0.0315607	3			0.254976	0.0337418	3		0.536246
Hsp90b1	COMMON		Q66HD0	ENPL_RAT Q66HD0 Endoplasmin OS Rattus norvegicus GN Hsp90b1 PE 1 SV 2	0.0110391	0.0159777	0.0134235	0.00451487	0.00712247	0.00478615		P14625	Endoplasmin	0.00487075	0.00282655	0.00314881	0.00492723	0.00525103		1.63013	0.159273	3	0.691385	0.0509095	3			0.443747	0.120787	4		0.917965
Marcks	COMMON		P30009	MARCS_RAT P30009 Myristoylated alanine rich C kinase substrate OS Rattus norvegicus GN Marcks PE 1 SV 2	0.000355193		0.000398884			0.000544343		P29966	Myristoylated alanine-rich C-kinase substrate		0.00122424	0.0014712	0.000751349	0.00158538		0.050059	0.00412932	2	0.0760026		1			0.134044	0.0379343	3		0.27715
Canx	COMMON		P35565	CALX_RAT P35565 Calnexin OS Rattus norvegicus GN Canx PE 1 SV 1	0.00306103		0.00294604	0.00186963				P27824	Calnexin		0.00138607	0.00172904	0.00220825	0.00245616		0.398765	0.0105757	2	0.271713		1			0.208653	0.0507944	3		0.429377
Hsp90ab1	COMMON		P34058	HS90B_RAT P34058 Heat shock protein HSP 90 beta OS Rattus norvegicus GN Hsp90ab1 PE 1 SV 4	0.00432064	0.00572205	0.00472516	0.00534595	0.00913041	0.00662184		P08238	Heat shock protein HSP 90-beta	0.0039414	0.00290749	0.00283754	0.00245401	0.0039174		0.596403	0.0280005	3	0.887536	0.0975179	3			0.339854	0.0455348	4		0.684824
Rab1A	COMMON		Q6NYB7	RAB1A_RAT Q6NYB7 Ras related protein Rab 1A OS Rattus norvegicus GN Rab1A PE 2 SV 3	0.00470505	0.00177789	0.00392924	0.00361004	0.00334552	0.00340913		P62820	Ras-related protein Rab-1A		0.000891903	0.00117791	0.000652813	0.00120984		0.443021	0.23115	3	0.450936	0.0889276	3			0.105759	0.0252339	3		0.211499
Arf4	COMMON		P61751	ARF4_RAT P61751 ADP ribosylation factor 4 OS Rattus norvegicus GN Arf4 PE 2 SV 2	0	0.00130314	0.00186779			0.00125255		P18085	ADP-ribosylation factor 4			0.00131526		0.00161921		0.191018	0.0806919	3	0.174885		1			0.143723		1		0.283065
Idh2	COMMON		P56574	IDHP_RAT P56574 Isocitrate dehydrogenase NADP mitochondrial OS Rattus norvegicus GN Idh2 PE 1 SV 2	0.00220196	0.00142672	0.00218869	0.00107386				P48735	Isocitrate dehydrogenase [NADP], mitochondrial		0.00117594		0.00065808	0.00125921		0.243197	0.083604	3	0.156064		1			0.112085	0.0462599	2		0.220131
Ptma	COMMON		P06302	PTMA_RAT P06302 Prothymosin alpha OS Rattus norvegicus GN Ptma PE 1 SV 2	0.000889711	0.00201488	0.000528728		0.00179614	0.00107911		P06454	Prothymosin alpha		0.00204141	0.00187762	0.00179924	0.00251523		0.131809	0.0694752	3	0.16987	0.027155	2			0.224518	0.0239917	3		0.439703
Cap1	COMMON		Q08163	CAP1_RAT Q08163 Adenylyl cyclase associated protein 1 OS Rattus norvegicus GN Cap1 PE 1 SV 3	0.00124777	0.00311377	0.00142034	0.00176893	0.0021287	0.00157445		Q01518	Adenylyl cyclase-associated protein 1				0.00125768	0.00168336		0.224777	0.0833424	3	0.233662	0.0203902	3			0.151696		1		0.294279
Krt2	HUMAN											P12035	Keratin, type II cytoskeletal 3				0.000142085	0.000189025										0.0171377		1		0.0330447
Eef1d	HUMAN											P29692	Elongation factor 1-delta	0.00242501	0.000853833			0.00191995										0.17419	0.0976584	2		0.335638
Ppia	COMMON		P10111	PPIA_RAT P10111 Peptidyl prolyl cis trans isomerase A OS Rattus norvegicus GN Ppia PE 1 SV 2	0.0107372	0.0152897	0.0101365	0.00780465	0.0119335	0.00810417		P62937	Peptidyl-prolyl cis-trans isomerase A	0.00885481	0.0101966	0.011811	0.010557	0.0129196		1.44768	0.114416	3	1.17399	0.071198	3			1.17692	0.193017	4		2.25855
Tpm3l	HUMAN											A6NL28	Putative tropomyosin alpha-3 chain-like protein		0.000848652	0.00122995	0.00128987	0.00142392										0.131492	0.0256649	3		0.248923
Actn4	COMMON		Q9QXQ0	ACTN4_RAT Q9QXQ0 Alpha actinin 4 OS Rattus norvegicus GN Actn4 PE 1 SV 2	0.000877433	0.00159643	0.000479912		0.00112722	0.000516032		O43707	Alpha-actinin-4	0.00300624	0.002548	0.00217035	0.00235005	0.00301818		0.114766	0.0502054	3	0.0953535	0.0329564	2			0.283975	0.0335988	4		0.527626
Des	HUMAN											P17661	Desmin				0.000348894	0.000437529										0.042082		1		0.0764871
Rpn	COMMON		P25235	RPN2_RAT P25235 Dolichyl diphosphooligosaccharide protein glycosyltransferase subunit 2 OS Rattus norvegicus GN Rpn	0.00162744		0.00187583	0.00154201		0.00127189		P04844	Dolichyl-diphosphooligosaccharide--protein glycosyltransferase subunit 2		0.00115157	0.00228334	0.00271056	0.00243803		0.232564	0.0234469	2	0.200842	0.0328921	2			0.239413	0.0929813	3		0.426206
Hspa1l	COMMON		P55063	HS71L_RAT P55063 Heat shock 70 kDa protein 1L OS Rattus norvegicus GN Hspa1l PE 2 SV 2	0.000313115	0.000505896	0	0.000784947	0.00120817	0.000709012		P34931	Heat shock 70 kDa protein 1-like		0.000223367	0.000439237		0.000381272		0.0467798	0.00738922	3	0.113417	0.0141041	3			0.0377503	0.0144908	2		0.0666525
Ppial4a	HUMAN											Q9Y536	Peptidyl-prolyl cis-trans isomerase A-like 4A/B/C			0.000259271		0.000282074										0.0283314		1		0.049311
Gstp1	HUMAN											P09211	Glutathione S-transferase P	0.0153297	0.00339202	0.00540886	0.0044428	0.00763927										0.770562	0.516492	4		1.33547
Vcp	COMMON		P46462	TERA_RAT P46462 Transitional endoplasmic reticulum ATPase OS Rattus norvegicus GN Vcp PE 1 SV 3	0.00363676	0.00539027	0.00384948	0.00224169	0.00427806	0.00250583		P55072	Transitional endoplasmic reticulum ATPase		0.0018124	0.00211381	0.00166288	0.00216034		0.516012	0.0359625	3	0.37533	0.0660624	3			0.218239	0.0157942	3		0.377662
Myh9	COMMON		Q62812	MYH9_RAT Q62812 Myosin 9 OS Rattus norvegicus GN Myh9 PE 1 SV 3	0.00151588		0.00139499	0.00155122		0.00147793		P35579	Myosin-9		0.00166197	0.00362535	0.00464062	0.00382909		0.193229	0.0112426	2	0.215896	0.0134962	2			0.386842	0.177727	3		0.669387
Actn1	COMMON		Q9Z1P2	ACTN1_RAT Q9Z1P2 Alpha actinin 1 OS Rattus norvegicus GN Actn1 PE 1 SV 1	0.00125455	0.00126659	0.00110694			0.00072122		P12814	Alpha-actinin-1		0.0010093	0.0012668	0.000945608	0.00121628		0.147907	0.0181636	3	0.100699		1			0.125587	0.0122386	3		0.212625
Rpl12	COMMON		P23358	RL12_RAT P23358 60S ribosomal protein L12 OS Rattus norvegicus GN Rpl12 PE 2 SV 1	0.00288873	0.00316113	0.00430928	0.00217509	0.00260652	0.0022849		P30050	60S ribosomal protein L12		0.00121943	0.00147825	0.00101821	0.00140184		0.426894	0.129311	3	0.303169	0.0249768	3			0.144833	0.0199012	3		0.245065
Pgk2	HUMAN											P07205	Phosphoglycerate kinase 2		0.000371875		0.000226108	0.000353271										0.036531	0.013094	2		0.0617575
Anxa4	COMMON		P55260	ANXA4_RAT P55260 Annexin A4 OS Rattus norvegicus GN Anxa4 PE 2 SV 3						0.00117997		P09525	Annexin A4	0.00719394	0.00535046	0.00615703	0.00868149	0.00745022					0.16475		1			0.775084	0.183344	4		1.30242
Hyou1	COMMON		Q63617	HYOU1_RAT Q63617 Hypoxia up regulated protein 1 OS Rattus norvegicus GN Hyou1 PE 1 SV 1	0.00737271	0.011174	0.00653322	0.00233742	0.00267367	0.00251631		Q9Y4L1	Hypoxia up-regulated protein 1		0.000968419	0.000950698	0.00129897	0.0012095		0.998283	0.141509	3	0.324159	0.037445	3			0.126602	0.0271534	3		0.21144
Pgam1	COMMON		P25113	PGAM1_RAT P25113 Phosphoglycerate mutase 1 OS Rattus norvegicus GN Pgam1 PE 1 SV 4	0.00528211	0.0103684	0.00595958	0.0017119	0.00539646	0.00269315		P18669	Phosphoglycerate mutase 1		0.00159709	0.00280195	0.00310502	0.00276091		0.852798	0.189974	3	0.397626	0.160729	3			0.292449	0.0897212	3		0.482651
Mvp	COMMON		Q62667	MVP_RAT Q62667 Major vault protein OS Rattus norvegicus GN Mvp PE 1 SV 4								Q14764	Major vault protein				0.000729692	0.00082473										0.0880122		1		0.144176
Gdi2	COMMON		P50399	GDIB_RAT P50399 Rab GDP dissociation inhibitor beta OS Rattus norvegicus GN Gdi2 PE 1 SV 2	0.000863876	0.00245599	0.00104312	0.00124405	0.00205591	0.00181651		P50395	Rab GDP dissociation inhibitor beta		0.000618838	0.000855363	0.000979388	0.000898432		0.168555	0.0736486	3	0.216947	0.0364165	3			0.0959323	0.0210735	3		0.15706
Cd44	HUMAN											P16070	CD44 antigen			0.000855765	0.000738706	0.000815604										0.0913058	0.00312037	2		0.142581
Wdr1	COMMON		Q5RKI0	WDR1_RAT Q5RKI0 WD repeat containing protein 1 OS Rattus norvegicus GN Wdr1 PE 1 SV 3	0.000969049	0.00175235	0.00119358					O75083	WD repeat-containing protein 1		0.000773659			0.000832209		0.155758	0.0258769	3						0.0952627		1		0.145483
Rps6	COMMON		P62755	RS6_RAT P62755 40S ribosomal protein S6 OS Rattus norvegicus GN Rps6 PE 1 SV 1	0.00256612	0.00255138	0.00360069	0.00167825		0.00169467		P62753	40S ribosomal protein S6				0.00254426	0.00268067		0.360358	0.109333	3	0.240257	0.00515149	2			0.306877		1		0.468624
Arhgdia	COMMON		Q5XI73	GDIR1_RAT Q5XI73 Rho GDP dissociation inhibitor 1 OS Rattus norvegicus GN Arhgdia PE 1 SV 1	0.00248183	0.00367907	0.00229758	0.00181519	0.00297562	0.00211608		P52565	Rho GDP-dissociation inhibitor 1		0.00159332	0.00310388	0.00170771	0.00212731		0.337578	0.0372046	3	0.290828	0.0250367	3			0.247113	0.0798754	3		0.371888
Krt8	COMMON		Q10758	K2C8_RAT Q10758 Keratin type II cytoskeletal 8 OS Rattus norvegicus GN Krt8 PE 1 SV 3	0.00154881	0.000918233	0.00182382	0.00229219		0.00203446		P05787	Keratin, type II cytoskeletal 8	0.028222	0.0147509	0.0138632	0.0169219	0.0173383		0.180726	0.0769844	3	0.30859	0.0346965	2			2.05077	0.562956	4		3.03102
Bcap31	HUMAN											P51572	B-cell receptor-associated protein 31				0.000949053	0.000941442										0.11447		1		0.164579
Aldh2	HUMAN											P05091	Aldehyde dehydrogenase, mitochondrial		0.000387864	0.000476102	0.000344419	0.000386433										0.0471087	0.00527161	3		0.0675547
Prkcsh	HUMAN											P14314	Glucosidase 2 subunit beta		0.00112099	0.000574089	0.0011868	0.000939322										0.114637	0.045023	3		0.164208
Prdx2	COMMON		P35704	PRDX2_RAT P35704 Peroxiredoxin 2 OS Rattus norvegicus GN Prdx2 PE 1 SV 3	0.00328074	0.00570063	0.0035322	0.00368219	0.00661644	0.00531545		P32119	Peroxiredoxin-2		0.00227823	0.00207364	0.00209744	0.00207418		0.49685	0.079036	3	0.657925	0.108766	3			0.253367	0.0269675	3		0.3626
Ywhae	COMMON		P62260	1433E_RAT P62260 14 3 3 protein epsilon OS Rattus norvegicus GN Ywhae PE 1 SV 1	0.00387745	0.00832731	0.00563806	0.00366928	0.00925062	0.00565665		P62258	14-3-3 protein epsilon		0.00290111	0.00219048	0.00234242	0.00234203		0.706485	0.174612	3	0.765609	0.221253	3			0.293038	0.0596288	3		0.409424
Vim	HUMAN											P08670	Vimentin		0.00157729	0.00567085	0.0025061	0.00295498										0.372054	0.221145	3		0.516578
Rps27a	COMMON		P62989	UBIQ_RAT P62989 Ubiquitin OS Rattus norvegicus GN Rps27a PE 1 SV 1	0.0180348	0.0195805	0.0164793	0.0184059	0.0241291	0.0178642		P62988	Ubiquitin (obsolete Entry)	0.0215949	0.0211673	0.0202164	0.0211103	0.0188929		2.19835	0.190509	3	2.56972	0.0939397	3			2.38196	0.226437	4		3.30278
Mdh1	COMMON		O88989	MDHC_RAT O88989 Malate dehydrogenase cytoplasmic OS Rattus norvegicus GN Mdh1 PE 1 SV 3	0.0237509	0.0331954	0.0230617	0.00411001	0.00769596	0.00359825		P40925	Malate dehydrogenase, cytoplasmic		0.00314633	0.00251067	0.00235136	0.00246479		3.20917	0.181559	3	0.636609	0.157581	3			0.315125	0.0627769	3		0.430884
Ganab	HUMAN											Q14697	Neutral alpha-glucosidase AB		0.00105162	0.00145392	0.00130853	0.00115177										0.148731	0.0166721	3		0.201348
Krt35	HUMAN											Q92764	Keratin, type I cuticular Ha5			0.00021236	0.000137185	0.00015322										0.019876	0.00470837	2		0.0267853
Ncl	HUMAN											P19338	Nucleolin		0.0011393		0.0011375	0.00105258										0.138743	0.00218089	2		0.184007
Ppa1	HUMAN											Q15181	Inorganic pyrophosphatase		0.00138844	0.0008591		0.00100235										0.132419	0.0545077	2		0.175227
Prdx5	COMMON		Q9R063	PRDX5_RAT Q9R063 Peroxiredoxin 5 mitochondrial OS Rattus norvegicus GN Prdx5 PE 1 SV 1	0.00178124	0.000472319	0.000791831	0.00126727	0.00196968	0.000992807		P30044	Peroxiredoxin-5, mitochondrial		0.00277607	0.00227126	0.00249039	0.0021923		0.130039	0.0963593	3	0.17671	0.0349632	3			0.296798	0.0469213	3		0.38325
Pgk1	COMMON		P16617	PGK1_RAT P16617 Phosphoglycerate kinase 1 OS Rattus norvegicus GN Pgk1 PE 1 SV 2	0.0017549	0.00402325	0.00209585	0.00136233		0.00159097		P00558	Phosphoglycerate kinase 1	0.00457539	0.00352701	0.00370455	0.00358023	0.00316313		0.308282	0.0939816	3	0.210062	0.017075	2			0.432468	0.0221335	4		0.552965
hsp90ab4p	HUMAN											Q58FF6	Putative heat shock protein HSP 90-beta 4			0.000196279		0.000156726										0.0214481		1		0.0273981
Hnrnpu	HUMAN											Q00839	Heterogeneous nuclear ribonucleoprotein U		0.00251689	0.00300867	0.00248565	0.00225311										0.312829	0.0146983	3		0.39388
Acat1	COMMON		P17764	THIL_RAT P17764 Acetyl CoA acetyltransferase mitochondrial OS Rattus norvegicus GN Acat1 PE 1 SV 1	0.00257759	0.00188605	0.00204793	0.00121858	0.00170519	0.00106068		P24752	Acetyl-CoA acetyltransferase, mitochondrial		0.00224764	0.00236551	0.00213933	0.0018619		0.269322	0.0741371	3	0.16823	0.0174787	3			0.264427	0.0106808	3		0.32549
Tpi1	COMMON		P48500	TPIS_RAT P48500 Triosephosphate isomerase OS Rattus norvegicus GN Tpi1 PE 1 SV 2	0.00507375	0.00609721	0.00287554	0.00297416	0.00523205	0.00334555		P60174	Triosephosphate isomerase	0.00897577	0.00879391	0.00735219	0.00731864	0.00639035		0.560687	0.156556	3	0.483369	0.0609093	3			0.917321	0.118113	4		1.11714
Rpl8	COMMON		P62919	RL8_RAT P62919 60S ribosomal protein L8 OS Rattus norvegicus GN Rpl8 PE 2 SV 2	0.001209		0.00145657			0.00133908		P62917	60S ribosomal protein L8			0.00107176		0.000792793		0.176955	0.0233393	2	0.186965		1			0.117115		1		0.138593
Gapdh	COMMON		P04797	G3P_RAT P04797 Glyceraldehyde 3 phosphate dehydrogenase OS Rattus norvegicus GN Gapdh PE 1 SV 3	0.0143511	0.0168858	0.0143228	0.00820746	0.0105943	0.0105785		P04406	Glyceraldehyde-3-phosphate dehydrogenase	0.0224288	0.0212361	0.0268742	0.0226022	0.0176264		1.84758	0.0967947	3	1.26167	0.190471	3			2.63185	0.287563	4		3.08137
Myl6	COMMON		Q64119	MYL6_RAT Q64119 Myosin light polypeptide 6 OS Rattus norvegicus GN Myl6 PE 1 SV 3			0.00116161	0.00121415		0.00154018		P60660	Myosin light polypeptide 6			0.00327351	0.00270782	0.00228214		0.154282		1	0.195748	0.0272883	2			0.342156	0.0219924	2		0.398955
Eno1	COMMON		P04764	ENOA_RAT P04764 Alpha enolase OS Rattus norvegicus GN Eno1 PE 1 SV 4	0.01119	0.0184344	0.00933862	0.00380746	0.00531862	0.00407189		P00924	Enolase 1	0.0174752	0.00885016	0.00413846	0.00558631	0.00647088		1.54014	0.330795	3	0.560579	0.00761923	3			0.99216	0.571871	4		1.13121
Nucb2	COMMON		Q9JI85	NUCB2_RAT Q9JI85 Nucleobindin 2 OS Rattus norvegicus GN Nucb2 PE 2 SV 1	0.00265414	0.00364467	0.00187126	0.00154321	0.00158848	0.00152162		P80303	Nucleobindin-2				0.000708154	0.000548771		0.325147	0.0672877	3	0.201313	0.0301177	3			0.0854143		1		0.0959339
Cndp2	HUMAN											Q96KP4	Cytosolic non-specific dipeptidase		0.00145719	0.00131104	0.00143809	0.00105825										0.165382	0.0193879	3		0.184999
Hsp90aa1	COMMON		P82995	HS90A_RAT P82995 Heat shock protein HSP 90 alpha OS Rattus norvegicus GN Hsp90aa1 PE 1 SV 3	0.00151249	0.00321114	0.00209364	0.0017783	0.00326647	0.00207818		P07900	Heat shock protein HSP 90-alpha		0.00295119	0.00361542	0.00296201	0.00232984		0.269633	0.065096	3	0.297483	0.0431717	3			0.371907	0.0202907	3		0.407293
Aldoa	COMMON		P05065	ALDOA_RAT P05065 Fructose bisphosphate aldolase A OS Rattus norvegicus GN Aldoa PE 1 SV 2	0.00276189	0.00421156	0.00262811	0.00231089	0.00348414	0.00216837		P04075	Fructose-bisphosphate aldolase A	0.00583074	0.00550056	0.00503909	0.00549938	0.00387044		0.382847	0.0442519	3	0.335119	0.0320099	3			0.619027	0.0611036	4		0.676616
Hist1h4a	HUMAN											P62805	Histone H4	0.0179214	0.0272957	0.0299573	0.0294394	0.0183493										2.99575	0.807093	4		3.20775
Rab3d	COMMON		Q63942	RAB3D_RAT Q63942 GTP binding protein Rab 3D OS Rattus norvegicus GN Rab3d PE 1 SV 2	0	0.000485621	0	0	0	0		O95716	Ras-related protein Rab-3D		0.000287346		0.00120248	0.000532552		0.0499206		3			3			0.0902094	0.0775381	2		0.0930986
Tagln2	COMMON		Q5XFX0	TAGL2_RAT Q5XFX0 Transgelin 2 OS Rattus norvegicus GN Tagln2 PE 1 SV 1	0.00303554	0.00493219	0.00302833	0.00136452	0.00203509	0.00137083		P37802	Transgelin-2	0.00364363	0.00372439	0.00267918	0.00308289	0.00218575		0.437365	0.0603217	3	0.20131	0.0117059	3			0.37217	0.067871	4		0.382104
Hist1h2bc	HUMAN											P62807	Histone H2B type 1-C/E/F/G/I	0.0264782	0.027225	0.0296536	0.0292179	0.0184469										3.19318	0.376698	4		3.22482
Phb2	COMMON		Q5XIH7	PHB2_RAT Q5XIH7 Prohibitin 2 OS Rattus norvegicus GN Phb2 PE 1 SV 1			0.00121387			0.000989015		Q99623	Prohibitin-2		0.00125665	0.00121968		0.000818919		0.161224		1	0.138089		1			0.144006	0.0151716	2		0.14316
Calm1	COMMON		P62161	CALM_RAT P62161 Calmodulin OS Rattus norvegicus GN Calm1 PE 1 SV 2	0.0064204	0.00855411	0.00699981	0.00812248	0.0110101	0.00927784		P62158	Calmodulin	0.0075749	0.00674761	0.00770428	0.00640892	0.00455711		0.88704	0.0393788	3	1.21161	0.073354	3			0.801387	0.0409902	4		0.796656
Pfn1	COMMON		P62963	PROF1_RAT P62963 Profilin 1 OS Rattus norvegicus GN Pfn1 PE 1 SV 2	0.00312397	0.00635441	0.00420766	0.00323448	0.0058884	0.00371592		P07737	Profilin-1	0.00950621	0.00477477	0.00633115	0.00556093	0.00411223		0.542222	0.120177	3	0.536247	0.0763946	3			0.726006	0.158174	4		0.718883
Tkt	COMMON		P50137	TKT_RAT P50137 Transketolase OS Rattus norvegicus GN Tkt PE 1 SV 1	0.00257133	0.00314504	0.00197569	0.00319803	0.00501757	0.00339896		P29401	Transketolase	0.014154	0.00588099	0.006847	0.00558039	0.00495693		0.308987	0.0413261	3	0.489173	0.0341334	3			0.891288	0.353687	4		0.86655
Mif	HUMAN											P14174	Macrophage migration inhibitory factor	0.0166904	0.0109143	0.0171164	0.0191962	0.0100009										1.80095	0.405956	4		1.74831
Hadha	COMMON		Q64428	ECHA_RAT Q64428 Trifunctional enzyme subunit alpha mitochondrial OS Rattus norvegicus GN Hadha PE 1 SV 2	0.0016905		0.00191132	0.00125627		0.00144869		P40939	Trifunctional enzyme subunit alpha, mitochondrial		0.00211493	0.00173491	0.00184743	0.00122585		0.239106	0.0208627	2	0.192422	0.0139279	2			0.224275	0.0354412	3		0.214298
Tpm4	COMMON		P09495	TPM4_RAT P09495 Tropomyosin alpha 4 chain OS Rattus norvegicus GN Tpm4 PE 1 SV 3		0.000251235	0.000866471					P67936	Tropomyosin alpha-4 chain		0.00158079	0.00116631		0.000858482		0.0704546	0.0631139	2						0.161047	0.0475176	2		0.150076
Fkbp2	HUMAN											P26885	Peptidyl-prolyl cis-trans isomerase FKBP2		0.00145514			0.00094395										0.179176		1		0.165018
H2afy	COMMON		Q02874	H2AY_RAT Q02874 Core histone macro H2A 1 OS Rattus norvegicus GN H2afy PE 1 SV 4				0.00147717				O75367	Core histone macro-H2A.1		0.00170344	0.00167319	0.00182718	0.00104303					0.214678		1			0.204323	0.019355	3		0.182338
Lmna	COMMON		P48679	LMNA_RAT P48679 Lamin A OS Rattus norvegicus GN Lmna PE 1 SV 1	0.00105325		0.0013466	0.00163943		0.00138469		P02545	Prelamin-A/C	0.00455689	0.00294774	0.00389758	0.00362348	0.00214364		0.159317	0.0276281	2	0.215796	0.0317665	2			0.420749	0.0406275	4		0.374743
Anxa5	COMMON		P14668	ANXA5_RAT P14668 Annexin A5 OS Rattus norvegicus GN Anxa5 PE 1 SV 3	0.00153942		0.00157456	0.00223867	0.00166751	0.00208489		P08758	Annexin A5	0.0064265	0.00333791	0.00404422	0.00397444	0.00250577		0.206717	0.00341333	2	0.263992	0.0784991	3			0.494232	0.104083	4		0.438048
Sod1	COMMON		P07632	SODC_RAT P07632 Superoxide dismutase Cu Zn OS Rattus norvegicus GN Sod1 PE 1 SV 2	0.0120372	0.0161942	0.00982223	0.00778892	0.0128668	0.00795893		P00441	Superoxide dismutase [Cu-Zn]		0.00278758	0.00246899	0.002634	0.00155911		1.52227	0.191507	3	1.19921	0.134821	3			0.310246	0.0372869	3		0.272557
Ywhag	COMMON		P61983	1433G_RAT P61983 14 3 3 protein gamma OS Rattus norvegicus GN Ywhag PE 1 SV 2	0.00338775	0.00827749	0.0032517	0.00204435	0.00335389	0.00207625		P61981	14-3-3 protein gamma	0.00186345	0.00158292	0.0020579	0.0017621	0.00102573		0.577464	0.236973	3	0.313349	0.0345707	3			0.204809	0.0171313	4		0.179314
Hadhb	COMMON		Q60587	ECHB_RAT Q60587 Trifunctional enzyme subunit beta mitochondrial OS Rattus norvegicus GN Hadhb PE 1 SV 1	0.00102622		0.000940758					P55084	Trifunctional enzyme subunit beta, mitochondrial		0.00144818	0.00106265	0.00138796	0.00076368		0.130572	0.00795085	2						0.153949	0.0332125	3		0.133504
Pdia3	COMMON		P11598	PDIA3_RAT P11598 Protein disulfide isomerase A3 OS Rattus norvegicus GN Pdia3 PE 1 SV 2	0.0124571	0.0144145	0.0124681	0.00681655	0.00664861	0.00583411		P30101	Protein disulfide-isomerase A3	0.00616392	0.00579721	0.006534	0.00685128	0.00353188		1.597	0.0997959	3	0.835032	0.146465	3			0.718117	0.0850913	4		0.617429
Eno1	COMMON		P04764	ENOA_RAT P04764 Alpha enolase OS Rattus norvegicus GN Eno1 PE 1 SV 4	0.01119	0.0184344	0.00933862	0.00380746	0.00531862	0.00407189		P06733	Alpha-enolase	0.0238386	0.00904276	0.00995292	0.00777281	0.00677013		1.54014	0.330795	3	0.560579	0.00761923	3			1.38243	0.676945	4		1.18353
Rhoa	COMMON		P61589	RHOA_RAT P61589 Transforming protein RhoA OS Rattus norvegicus GN Rhoa PE 2 SV 1	0.00250392	0.00151895	0.0016869	0.00220259	0.00180844	0.00249983		P61586	Transforming protein RhoA			0.00116093		0.000619534		0.2375	0.0888473	3	0.286501	0.0845018	3			0.126858		1		0.108304
Eef1a1	COMMON		P62630	EF1A1_RAT P62630 Elongation factor 1 alpha 1 OS Rattus norvegicus GN Eef1a1 PE 2 SV 1	0.0227296	0.021825	0.0195966	0.0135773	0.0104115	0.0115268		P68104	Elongation factor 1-alpha 1	0.0179982	0.015879	0.0134757	0.0148241	0.00838046		2.62096	0.386818	3	1.55952	0.440731	3			1.75528	0.202898	4		1.46504
Hspa2	COMMON		P14659	HSP72_RAT P14659 Heat shock related 70 kDa protein 2 OS Rattus norvegicus GN Hspa2 PE 2 SV 2	0.000798538	0.000677195	0.000769065	0.00130896	0.00137722	0.00115937		P54652	Heat shock-related 70 kDa protein 2		0.000185872	0.000282425	0.000171848	0.000117825		0.092579	0.0199803	3	0.165693	0.0228684	3			0.0248253	0.00533781	3		0.0205977
Park7	COMMON		O88767	PARK7_RAT O88767 Protein DJ 1 OS Rattus norvegicus GN Park7 PE 1 SV 1	0.00288142	0.00608046	0.00273005	0.00340486	0.00701729	0.00290191		Q99497	Protein DJ-1		0.00605974	0.00659752	0.00541153	0.00329716		0.456687	0.146148	3	0.546227	0.172593	3			0.706599	0.0483392	3		0.576397
Cox5a	COMMON		P11240	COX5A_RAT P11240 Cytochrome c oxidase subunit 5A mitochondrial OS Rattus norvegicus GN Cox5a PE 1 SV 1			0.00150084					P20674	Cytochrome c oxidase subunit 5A, mitochondrial		0.00201251	0.00204933	0.00233197	0.00114527		0.199339		1						0.251005	0.0288008	3		0.200211
Anxa2	HUMAN											P07355	Annexin A2	0.0085731	0.00443102	0.00550514	0.00613786	0.00300682										0.686857	0.141472	4		0.52564
Cox4i1	COMMON		P10888	COX41_RAT P10888 Cytochrome c oxidase subunit 4 isoform 1 mitochondrial OS Rattus norvegicus GN Cox4i1 PE 1 SV 1	0.00115554		0.00160035	0.000825861				P13073	Cytochrome c oxidase subunit 4 isoform 1, mitochondrial			0.00190843	0.00232024	0.00105054		0.182956	0.0418598	2	0.120022		1			0.244198	0.0504284	2		0.183651
Cox2	HUMAN											P00403	Cytochrome c oxidase subunit 2		0.00168727	0.00160433	0.00230989	0.00094421										0.220559	0.052826	3		0.165063
Atp1a1	COMMON		P06685	AT1A1_RAT P06685 Sodium potassium transporting ATPase subunit alpha 1 OS Rattus norvegicus GN Atp1a1 PE 1 SV 1			0.000883188	0.00103004		0.00117687		P05023	Sodium/potassium-transporting ATPase subunit alpha-1		0.00165814	0.00175924	0.00200376	0.00089243		0.117303		1	0.157007	0.0103388	2			0.212698	0.0258027	3		0.156011
Myh10	COMMON		Q9JLT0	MYH10_RAT Q9JLT0 Myosin 10 OS Rattus norvegicus GN Myh10 PE 1 SV 1	0.00127076		0.000925067	0.000973261		0.00218374		P35580	Myosin-10		0.000492376			0.000250856		0.145757	0.0323737	2	0.223172	0.115581	2			0.0606276		1		0.0438537
Mdh2	COMMON		P04636	MDHM_RAT P04636 Malate dehydrogenase mitochondrial OS Rattus norvegicus GN Mdh2 PE 1 SV 2	0.0073761	0.00516343	0.00577327	0.00389184	0.00516851	0.00338354		P40926	Malate dehydrogenase, mitochondrial	0.00806703	0.00639906	0.00754146	0.00708822	0.00336081		0.758832	0.224169	3	0.527363	0.0487849	3			0.819034	0.0281651	4		0.587523
Tufm	COMMON		P85834	EFTU_RAT P85834 Elongation factor Tu mitochondrial OS Rattus norvegicus GN Tufm PE 1 SV 1			0.000824866			0.000710124		P49411	Elongation factor Tu, mitochondrial		0.00138677	0.00142478	0.0010144	0.000580436		0.109557		1	0.0991495		1			0.1496	0.0247706	3		0.101469
Ywhaz	COMMON		P63102	1433Z_RAT P63102 14 3 3 protein zeta delta OS Rattus norvegicus GN Ywhaz PE 1 SV 1	0.00466641	0.0106824	0.00456662	0.00142348	0.00207066	0.00116603		P63104	14-3-3 protein zeta/delta	0.0100074	0.00533299	0.00507836	0.00471963	0.00261939		0.77465	0.280208	3	0.195883	0.0291789	3			0.696165	0.209966	4		0.457911
Hrnnpk	HUMAN											P61978	Heterogeneous nuclear ribonucleoprotein K		0.00465244	0.00481023	0.00380809	0.0018688										0.519271	0.0570426	3		0.326696
Prdx1	COMMON		Q63716	PRDX1_RAT Q63716 Peroxiredoxin 1 OS Rattus norvegicus GN Prdx1 PE 1 SV 1	0.00271795	0.00417776		0.00229296	0.00484322	0.00247986		Q06830	Peroxiredoxin-1	0.00675668	0.0046693	0.00381958	0.00395473	0.00192545		0.395087	0.0486154	2	0.396435	0.098414	3			0.536765	0.114246	4		0.336599
Krt15	HUMAN											P19012	Keratin, type I cytoskeletal 15		8.49525e-05	0.000137306	0.000598977	0.000106866										0.03257	0.0344353	3		0.018682
Hspa9	COMMON		P48721	GRP75_RAT P48721 Stress 70 protein mitochondrial OS Rattus norvegicus GN Hspa9 PE 1 SV 3	0.00131442	0.00115259	0.00130021	0.00136448		0.00138933		P38646	Stress-70 protein, mitochondrial		0.00195129	0.00208007	0.00244584	0.000826146		0.155206	0.0318146	3	0.196141	0.00305257	2			0.25419	0.0359378	3		0.144424
Acaa2	COMMON		P13437	THIM_RAT P13437 3 ketoacyl CoA thiolase mitochondrial OS Rattus norvegicus GN Acaa2 PE 1 SV 1	0.000730398		0.000987872	0.00156152	0.00105944	0.00151874		P42765	3-ketoacyl-CoA thiolase, mitochondrial		0.00229025	0.00144508	0.00189733	0.000721247		0.114071	0.0242345	2	0.183503	0.0627794	3			0.22292	0.0622601	3		0.126086
Ywhaq	COMMON		P68255	1433T_RAT P68255 14 3 3 protein theta OS Rattus norvegicus GN Ywhaq PE 1 SV 1	0.00154327	0.00300609	0.00131672	0.00222699	0.00374815	0.00260425		P27348	14-3-3 protein theta		0.00243945	0.00214884	0.00196977	0.000819921		0.229572	0.0704111	3	0.360605	0.0355473	3			0.25759	0.0370794	3		0.143335
Hspb1	HUMAN											P04792	Heat shock protein beta-1	0.00800485	0.0063452	0.00583337	0.00671875	0.00222622										0.758014	0.0813294	4		0.389179
Hspa8	COMMON		P63018	HSP7C_RAT P63018 Heat shock cognate 71 kDa protein OS Rattus norvegicus GN Hspa8 PE 1 SV 1	0.00638843	0.0100854	0.00641334	0.00722621	0.00761756	0.00799256		P11142	Heat shock cognate 71 kDa protein	0.00883888	0.00644794	0.00668742	0.0057687	0.00227905		0.912132	0.107944	3	0.989332	0.165644	3			0.776775	0.083729	4		0.398415
Eif4a2	COMMON		Q5RKI1	IF4A2_RAT Q5RKI1 Eukaryotic initiation factor 4A II OS Rattus norvegicus GN Eif4a2 PE 1 SV 1	0.0018567	0.00353335	0.00132728	0.00158046	0.00261494	0.00262089		Q14240	Eukaryotic initiation factor 4A-II			0.00132473		0.000423906		0.261972	0.0944329	3	0.290296	0.0693566	3			0.144757		1		0.0741055
Krt7	COMMON		Q6IG12	K2C7_RAT Q6IG12 Keratin type II cytoskeletal 7 OS Rattus norvegicus GN Krt7 PE 2 SV 1				0.00086994		0.000835641		P08729	Keratin, type II cytoskeletal 7	0.00501381	0.00208047	0.00259248	0.00407336	0.00104196					0.121551	0.00689711	2			0.383423	0.131831	4		0.182152
Atp5a1	COMMON		P15999	ATPA_RAT P15999 ATP synthase subunit alpha mitochondrial OS Rattus norvegicus GN Atp5a1 PE 1 SV 2	0.00852104		0.00895642	0.00556367		0.0048592		P25705	ATP synthase subunit alpha, mitochondrial	0.0118142	0.00635583	0.0061163	0.00630459	0.00230652		1.16022	0.0415128	2	0.743512	0.0920036	2			0.849107	0.229354	4		0.403217
Ywhah	COMMON		P68511	1433F_RAT P68511 14 3 3 protein eta OS Rattus norvegicus GN Ywhah PE 1 SV 2	0.00153455	0.000917704	0.000782186	0.00142607	0.00178367	0.00125902		Q04917	14-3-3 protein eta		0.00136312	0.00119802	0.00085191	0.000336296		0.133961	0.0605469	3	0.190266	0.0158805	3			0.133836	0.0326441	3		0.0587899
Atp5b	COMMON		P10719	ATPB_RAT P10719 ATP synthase subunit beta mitochondrial OS Rattus norvegicus GN Atp5b PE 1 SV 2	0.00867905		0.00974475	0.00683792		0.00573713		P06576	ATP synthase subunit beta, mitochondrial	0.0107069	0.00943319	0.00899535	0.00927824	0.00270871		1.22306	0.100722	2	0.897395	0.136274	2			1.08439	0.0764946	4		0.473526
Aco2	COMMON		Q9ER34	ACON_RAT Q9ER34 Aconitate hydratase mitochondrial OS Rattus norvegicus GN Aco2 PE 1 SV 2	0.00524244	0.00260145	0.00386224	0.00180643	0.00233439	0.00164291		Q99798	Aconitate hydratase, mitochondrial		0.00256387	0.00115888	0.00313924	0.000663601		0.492048	0.214928	3	0.245883	0.0165706	3			0.273658	0.131157	3		0.116008
Krt19	COMMON		Q63279	K1C19_RAT Q63279 Keratin type I cytoskeletal 19 OS Rattus norvegicus GN Krt19 PE 1 SV 2	0.000350284					0		P08727	Keratin, type I cytoskeletal 19	0.0133473	0.00557829	0.00771822	0.0106282	0.00246193		0.0464877		1			1			1.03775	0.322054	4		0.430386
Ctsd	COMMON		P24268	CATD_RAT P24268 Cathepsin D OS Rattus norvegicus GN Ctsd PE 1 SV 1	0.00104729	0.00150431	0.000994325	0.000935928	0.00171507			P07339	Cathepsin D	0.0176398	0.00636354	0.00923821	0.00854302	0.00268186		0.141898	0.0115651	3	0.158278	0.0314801	2			1.14822	0.428934	4		0.468832
Hsd17b10	HUMAN											Q99714	3-hydroxyacyl-CoA dehydrogenase type-2		0.00138906	0.00179139	0.00126974	0.00039835										0.173313	0.0213914	3		0.069638
Ywhab	COMMON		P35213	1433B_RAT P35213 14 3 3 protein beta alpha OS Rattus norvegicus GN Ywhab PE 1 SV 3	0.00166903	0.00233036	0.00127159	0.00161286	0.0031133	0.00201821		P31946	14-3-3 protein beta/alpha	0.00274914	0.0025945	0.00152498	0.00184829	0.000556097		0.209983	0.0367147	3	0.281303	0.0466656	3			0.246199	0.0661134	4		0.0972148
Tubb4b	HUMAN											P68371	Tubulin beta-4B chain	0.00970802	0.00281737	0.00534999	0.00520458	0.00140038										0.633263	0.258422	4		0.24481
Hspd1	COMMON		P63039	CH60_RAT P63039 60 kDa heat shock protein mitochondrial OS Rattus norvegicus GN Hspd1 PE 1 SV 1	0.00362116	0.00161888	0.00395923	0.0027088	0.00200094	0.00266109		P10809	60 kDa heat shock protein, mitochondrial	0.00869524	0.00545344	0.00575993	0.00689649	0.00165365		0.390951	0.195766	3	0.325283	0.0999057	3			0.751229	0.118778	4		0.289085
Prdx3	COMMON		Q9Z0V6	PRDX3_RAT Q9Z0V6 Thioredoxin dependent peroxide reductase mitochondrial OS Rattus norvegicus GN Prdx3 PE 1 SV 2			0.000414445					P30048	Thioredoxin-dependent peroxide reductase, mitochondrial		0.00353589	0.00445876	0.00510141	0.00105351		0.0550457		1						0.512639	0.0926162	3		0.184171
Hnrnpa2b1	COMMON		A7VJC2	ROA2_RAT A7VJC2 Heterogeneous nuclear ribonucleoproteins A2 B1 OS Rattus norvegicus GN Hnrnpa2b1 PE 1 SV 1	0.00227492	0.00403422		0.00290307	0.00604465	0.00431829		P22626	Heterogeneous nuclear ribonucleoproteins A2/B1	0.00478217	0.00506208	0.00429991	0.00406352	0.00105972		0.358311	0.079757	2	0.55371	0.115361	3			0.515744	0.0721841	4		0.185255
Actg1	COMMON		P63259	ACTG_RAT P63259 Actin cytoplasmic 2 OS Rattus norvegicus GN Actg1 PE 1 SV 1	0	0	0.0238489	0.0438472	0.0596669	0.0573359		P63261	Actin, cytoplasmic 2			0.0694806	0.0854005	0.0179572		3.16756		3	6.8862	0.97033	3			8.9465	1.91502	2		3.13921
Dpysl2	COMMON		P47942	DPYL2_RAT P47942 Dihydropyrimidinase related protein 2 OS Rattus norvegicus GN Dpysl2 PE 1 SV 1	0.00386107	0.00487741	0.00304716	0.00470224	0.00831602	0.00582705		Q16555	Dihydropyrimidinase-related protein 2		0.00201438	0.00201486	0.0017277	0.000445553		0.472841	0.059254	3	0.790786	0.0980181	3			0.225531	0.020361	3		0.0778898
Actbl2	HUMAN											Q562R1	Beta-actin-like protein 2		0.0157627	0.00440958		0.00223918										1.21138	1.03171	2		0.391444
Tpd52	HUMAN											P55327	Tumor protein D52	0.00811715	0.00306399	0.00170244	0.00216749	0.000699891										0.409736	0.280883	4		0.122352
Tuba1b	COMMON		Q6P9V9	TBA1B_RAT Q6P9V9 Tubulin alpha 1B chain OS Rattus norvegicus GN Tuba1b PE 1 SV 1	0	0	0.0138707	0.0042596	0.00971202	0.0108634		P68363	Tubulin alpha-1B chain		0.00901216	0.0129741	0.00928179	0.00178956		1.84228		3	1.05272	0.449635	3			1.21565	0.175072	3		0.312844
Hspa1a	COMMON		Q07439	HSP71_RAT Q07439 Heat shock 70 kDa protein 1A 1B OS Rattus norvegicus GN Hspa1a PE 2 SV 2	0.000889794	0.000808068	0.000881801	0.000969102	0.00057686	0.00076207		P08107	Heat shock 70 kDa protein 1A/1B	0.00538676	0.0046564	0.00410873	0.00363266	0.000731051		0.106092	0.0199454	3	0.102655	0.0401892	3			0.500203	0.0669211	4		0.127799
Pkm2	COMMON		P11980	KPYM_RAT P11980 Pyruvate kinase isozymes M1 M2 OS Rattus norvegicus GN Pkm2 PE 1 SV 3	0.0167224	0.0251024	0.016506	0.004299	0.00584477	0.00594059		P14618	Pyruvate kinase isozymes M1/M2	0.0273293	0.0101504	0.0118426	0.00861042	0.00211467		2.33068	0.216736	3	0.689823	0.121007	3			1.58095	0.781569	4		0.369677
Krt85	HUMAN											P78386	Keratin, type II cuticular Hb5				0.00142221	0.00016308										0.17154		1		0.028509
Nme2	COMMON		P19804	NDKB_RAT P19804 Nucleoside diphosphate kinase B OS Rattus norvegicus GN Nme2 PE 1 SV 1	0.00969775	0.0106048	0.0090633	0.00223433	0.00412329	0.00157995		P22392	Nucleoside diphosphate kinase B		0.00296681	0.00267893	0.00291636	0.000291053		1.19365	0.0988323	3	0.326451	0.106733	3			0.336601	0.0385891	3		0.0508807
Tubb	HUMAN											P07437	Tubulin beta chain	0.0151316	0.00940734	0.0112655	0.0107567	0.00103703										1.30114	0.155198	4		0.181289
Potee	HUMAN											Q6S8J3	POTE ankyrin domain family member E	0.0476285	0.00624988	0.00480085	0.00733847	0.000861093										1.73919	2.03107	4		0.150533
Alb	COMMON		P02770	ALBU_RAT P02770 Serum albumin OS Rattus norvegicus GN Alb PE 1 SV 2		0.000248259	0.000901402	0.000289665	0	0.000496217		P02768	Serum albumin	0.109133	0.0145343	0.116459	0.0672281	0.00306921		0.0726213	0.0666108	2	0.0556901	0.0192235	3			8.39274	4.79514	4		0.536547
Tuba3c	HUMAN											Q13748	Tubulin alpha-3C/D chain	0.0123058	0.00703342		0.0021091	9.86069e-05										0.784929	0.494992	3		0.0172381
Quantification/Reporting Criteria																																300
The table lists all proteins that were detected at least once i.e. in at least 1 of technical triplicate injections of at least one sample
Protein identifications were accepted when more than three fragment ions per peptide, seven fragment ions per protein and more than 2 peptides per protein were identified
Quantitative data (relative fmol, fmolr) were only reported if identification occurred in at least 2 out of 3 technical replicate injections in the indicated biological replicates.
Quantitative data were set to "0.000" if proteins were confidently identified in at least 2 out of 3 technical replicates but fell below Limit of Quantification (Signal:Noise<3)
Empty fields thus indicate that the protein was confidently identified but only in 1 out of 3 technical replicate injections in at least one biological replicate.
Normalization of quantitative data was done using 6 reference proteins with stable relative expressions in rat and human beta cells: CALM1, HSPA8, MDH2, PFN1, PPIA and UBC
For each quantified protein in any biological replicate, a geometrical mean was calculated of its abundance ratio over the 6 reference proteins
GEO6 mean/SD represents the arithmetic mean/SD of the indicated number (N) of biological replicates for which quantitative data were reported. SD only calculated if detection> LOQ in N>1 biological replicates.
